# Supplementary material for: ﻿New species and records of Cytospora (Cytosporaceae, Diaporthales) from tree branches in Hebei Province, China
Source: MycoKeys. 2025 Dec 19;126:187–212. doi: 10.3897/mycokeys.126.175474 (PMC12743252; doi:10.3897/mycokeys.126.175474)
Supplement: XML Treatment for Cytospora ampla [file mycokeys.126.175474-treatment1.xml]

<!DOCTYPE tp:taxon-treatment
  PUBLIC "-//TaxonX//DTD Taxonomic Treatment Publishing DTD v0 20100105//EN" "tax-treatment-NSO.dtd">
<tp:taxon-treatment xmlns:tp="http://www.plazi.org/taxpub"><tp:treatment-meta><kwd-group><label>Taxon classification</label><kwd>
                <named-content content-type="kingdom">Fungi</named-content>
              </kwd><kwd>
                <named-content content-type="order">Diaporthales</named-content>
              </kwd><kwd>
                <named-content content-type="family">Valsaceae</named-content>
              </kwd></kwd-group><mixed-citation publication-type="journal"><person-group><name><surname>Pei</surname><given-names>Tingqian</given-names></name><name><surname>Xiong</surname><given-names>Dianguang</given-names></name><name><surname>Liang</surname><given-names>Yingmei</given-names></name></person-group><article-title>﻿New species and records of <italic><tp:taxon-name><tp:taxon-name-part taxon-name-part-type="genus" reg="Cytospora">Cytospora</tp:taxon-name-part></tp:taxon-name></italic> (<tp:taxon-name><tp:taxon-name-part taxon-name-part-type="family">Cytosporaceae</tp:taxon-name-part></tp:taxon-name>, <tp:taxon-name><tp:taxon-name-part taxon-name-part-type="order">Diaporthales</tp:taxon-name-part></tp:taxon-name>) from tree branches in Hebei Province, China</article-title><source>MycoKeys</source><day>19</day><month>12</month><year>2025</year><volume>126</volume><fpage>187</fpage><lpage>212</lpage><pub-id pub-id-type="doi">10.3897/mycokeys.126.175474</pub-id></mixed-citation></tp:treatment-meta><tp:nomenclature><label>﻿</label><tp:taxon-name><object-id xmlns:xlink="http://www.w3.org/1999/xlink" content-type="arpha" xlink:type="simple">7685B76B-6B5C-568D-8E8C-A3C975965CD1</object-id>
              <tp:taxon-name-part taxon-name-part-type="genus" reg="Cytospora">Cytospora</tp:taxon-name-part>
              <tp:taxon-name-part taxon-name-part-type="species" reg="ampla">ampla</tp:taxon-name-part>
            </tp:taxon-name><tp:taxon-authority>Ning Jiang, Persoonia 55: 389 (2025)</tp:taxon-authority><xref ref-type="fig" rid="F4">Fig. 4</xref></tp:nomenclature><tp:treatment-sec sec-type="description" id="SECID0E16EK"><title>Description.</title><p><bold><italic>Sexual morph</italic>: <italic>Stromata</italic></bold> Group SIII (type s8), immersed in the bark, erumpent through the surface when mature, without extending to a large circular area. <bold><italic>Conceptacle</italic></bold> absent. <bold><italic>Disc</italic></bold> light grey, surrounded by ostiolar, circular to ovoid, 64–206 µm in diam, with 12–18 ostioles irregularly circularly in the disc. <bold><italic>Ostioles</italic></bold> umber to black when mature, arranged regularly in a disc, flask-shaped to spherical, 73–201 µm in diam. <bold><italic>Asci</italic></bold> hyaline, with a chitinoid, refractive ring, clavate to elongate-obovoid, 60–77 × 11–13 (av. = 46.4 ± 1.9 × 9.4 ± 0.7, n = 30) µm, 4-spored. <bold><italic>Ascospores</italic></bold> hyaline, elongate-allantoid, thin-walled, aseptate, 18.8–24.0 × 4.5–6.2 (av. = 20.2 ± 0.4 × 5.3 ± 0.8, n = 50) µm. <bold><italic>Asexual morph</italic></bold>: not observed.</p></tp:treatment-sec><tp:treatment-sec sec-type="description" id="SECID0ECBFK"><title>Culture characteristics.</title><p>Colonies initially white and entirely covering the 6 cm Petri dish after 5 d, becoming olivaceous buff to slight helical after 14 d. The colonies are flat, felt-like, thin with a uniform texture.</p></tp:treatment-sec><tp:treatment-sec sec-type="material" id="SECID0EHBFK"><title>Materials examined.</title><p>China, Hebei Province, Saihanba, <named-content xmlns:xlink="http://www.w3.org/1999/xlink" content-type="dwc:verbatimCoordinates" xlink:type="simple"><named-content content-type="geo-json" specific-use="{&#34;type&#34;:&#34;Point&#34;,&#34;coordinates&#34;:[117.371389,42.392500]}" id="NCID0EQBFK" xlink:type="simple">42°23'33"N, 117°22'17"E</named-content></named-content>, from branches of <italic><tp:taxon-name><tp:taxon-name-part taxon-name-part-type="genus" reg="Malus">Malus</tp:taxon-name-part> <tp:taxon-name-part taxon-name-part-type="species" reg="spectabilis">spectabilis</tp:taxon-name-part></tp:taxon-name></italic>, 11 September 2024, C.M. Tian, T.Q. Pei &amp; M.H. Wang (<named-content xmlns:xlink="http://www.w3.org/1999/xlink" content-type="dwc:institutional_code" xlink:title="Museum of the Beijing Forestry University" xlink:href="http://grbio.org/institution/beijing-forestry-university" xlink:type="simple">BJFC</named-content>-S2549, living cultures <abbrev xmlns:xlink="http://www.w3.org/1999/xlink" content-type="institution" xlink:title="China Forestry Culture Collection Center" id="ABBRID0EFCFK" xlink:type="simple">CFCC</abbrev> 72603; <named-content xmlns:xlink="http://www.w3.org/1999/xlink" content-type="dwc:institutional_code" xlink:title="Museum of the Beijing Forestry University" xlink:href="http://grbio.org/institution/beijing-forestry-university" xlink:type="simple">BJFC</named-content>-S2550, living culture <abbrev xmlns:xlink="http://www.w3.org/1999/xlink" content-type="institution" xlink:title="China Forestry Culture Collection Center" id="ABBRID0EPCFK" xlink:type="simple">CFCC</abbrev> 72604); <named-content xmlns:xlink="http://www.w3.org/1999/xlink" content-type="dwc:verbatimCoordinates" xlink:type="simple"><named-content content-type="geo-json" specific-use="{&#34;type&#34;:&#34;Point&#34;,&#34;coordinates&#34;:[117.371389,42.392500]}" id="NCID0EXCFK" xlink:type="simple">42°23'33"N, 117°22'17"E</named-content></named-content>, from branches of <italic><tp:taxon-name><tp:taxon-name-part taxon-name-part-type="genus" reg="Salix">Salix</tp:taxon-name-part> <tp:taxon-name-part taxon-name-part-type="species" reg="matsudana">matsudana</tp:taxon-name-part></tp:taxon-name></italic>, 8 July 2024, C.M. Tian, T.Q. Pei &amp; Y.Y. Wu (<named-content xmlns:xlink="http://www.w3.org/1999/xlink" content-type="dwc:institutional_code" xlink:title="Museum of the Beijing Forestry University" xlink:href="http://grbio.org/institution/beijing-forestry-university" xlink:type="simple">BJFC</named-content>-S2551, living culture <abbrev xmlns:xlink="http://www.w3.org/1999/xlink" content-type="institution" xlink:title="China Forestry Culture Collection Center" id="ABBRID0EMDFK" xlink:type="simple">CFCC</abbrev> 72627).</p><fig id="F4" position="float" orientation="portrait"><object-id xmlns:xlink="http://www.w3.org/1999/xlink" content-type="doi" xlink:type="simple">10.3897/mycokeys.126.175474.figure4</object-id><object-id xmlns:xlink="http://www.w3.org/1999/xlink" content-type="arpha" xlink:type="simple">A353476C-6821-5F63-82AC-9E4565686788</object-id><label>Figure 4.</label><caption><p><italic><tp:taxon-name><tp:taxon-name-part taxon-name-part-type="genus" reg="Cytospora">Cytospora</tp:taxon-name-part> <tp:taxon-name-part taxon-name-part-type="species" reg="ampla">ampla</tp:taxon-name-part></tp:taxon-name></italic> (<named-content xmlns:xlink="http://www.w3.org/1999/xlink" content-type="dwc:institutional_code" xlink:title="Museum of the Beijing Forestry University" xlink:href="http://grbio.org/institution/beijing-forestry-university" xlink:type="simple">BJFC</named-content>-S2549). <bold>A, B.</bold> Habit of pseudostromata on branch; <bold>C.</bold> transverse section through pseudostroma with ascomata; <bold>D.</bold> Longitudinal section through pseudostroma with ascomata; <bold>E, F.</bold> Asci; <bold>G.</bold> Ascospores. Scale bars: 100 μm (<bold>B–D</bold>); 10 μm (<bold>E–G</bold>).</p></caption><graphic xmlns:xlink="http://www.w3.org/1999/xlink" xlink:href="mycokeys-126-187-g004.jpg" position="float" orientation="portrait" xlink:type="simple" id="oo_1496485.jpg"><uri content-type="original_file" xlink:type="simple">https://binary.pensoft.net/fig/1496485</uri></graphic></fig></tp:treatment-sec><tp:treatment-sec sec-type="notes" id="SECID0E3EFK"><title>Notes.</title><p><italic><tp:taxon-name><tp:taxon-name-part taxon-name-part-type="genus" reg="Cytospora">Cytospora</tp:taxon-name-part> <tp:taxon-name-part taxon-name-part-type="species" reg="ampla">ampla</tp:taxon-name-part></tp:taxon-name></italic> was initially isolated from branches of <italic><tp:taxon-name><tp:taxon-name-part taxon-name-part-type="genus" reg="Salix">Salix</tp:taxon-name-part></tp:taxon-name></italic> sp. and <italic><tp:taxon-name><tp:taxon-name-part taxon-name-part-type="genus" reg="Rubus">Rubus</tp:taxon-name-part> <tp:taxon-name-part taxon-name-part-type="species" reg="biflorus">biflorus</tp:taxon-name-part></tp:taxon-name></italic> in Xizang, China. This species is characterized by its sexual morphs having four-spored asci (<xref ref-type="bibr" rid="B29">Jiang et al. 2025a</xref>). In the present study, we obtained three new isolates (<abbrev xmlns:xlink="http://www.w3.org/1999/xlink" content-type="institution" xlink:title="China Forestry Culture Collection Center" id="ABBRID0EDGFK" xlink:type="simple">CFCC</abbrev> 72603, <abbrev xmlns:xlink="http://www.w3.org/1999/xlink" content-type="institution" xlink:title="China Forestry Culture Collection Center" id="ABBRID0EIGFK" xlink:type="simple">CFCC</abbrev> 72604, and <abbrev xmlns:xlink="http://www.w3.org/1999/xlink" content-type="institution" xlink:title="China Forestry Culture Collection Center" id="ABBRID0ENGFK" xlink:type="simple">CFCC</abbrev> 72627) from <italic><tp:taxon-name><tp:taxon-name-part taxon-name-part-type="genus" reg="Malus">Malus</tp:taxon-name-part> <tp:taxon-name-part taxon-name-part-type="species" reg="spectabilis">spectabilis</tp:taxon-name-part></tp:taxon-name></italic> and <italic><tp:taxon-name><tp:taxon-name-part taxon-name-part-type="genus" reg="Salix">Salix</tp:taxon-name-part> <tp:taxon-name-part taxon-name-part-type="species" reg="matsudana">matsudana</tp:taxon-name-part></tp:taxon-name></italic>. These isolates clustered robustly with the ex-type isolate <abbrev xmlns:xlink="http://www.w3.org/1999/xlink" content-type="institution" xlink:title="China Forestry Culture Collection Center" id="ABBRID0EIHFK" xlink:type="simple">CFCC</abbrev> 71044 (Fig. <xref ref-type="fig" rid="F3">3</xref>) with high support (<abbrev xmlns:xlink="http://www.w3.org/1999/xlink" xlink:title="Maximum Likelihood bootstrap values" id="ABBRID0ERHFK" xlink:type="simple">MLBP</abbrev>/<abbrev xmlns:xlink="http://www.w3.org/1999/xlink" xlink:title="Bayesian posterior probabilities" id="ABBRID0EVHFK" xlink:type="simple">BPP</abbrev> = 92/1.00), confirming their identification as <italic><tp:taxon-name><tp:taxon-name-part taxon-name-part-type="genus" reg="Cytospora">C.</tp:taxon-name-part> <tp:taxon-name-part taxon-name-part-type="species" reg="ampla">ampla</tp:taxon-name-part></tp:taxon-name></italic>. Therefore, this represents a new host record (<italic><tp:taxon-name><tp:taxon-name-part taxon-name-part-type="genus" reg="Malus">M.</tp:taxon-name-part> <tp:taxon-name-part taxon-name-part-type="species" reg="spectabilis">spectabilis</tp:taxon-name-part></tp:taxon-name></italic>) for <italic><tp:taxon-name><tp:taxon-name-part taxon-name-part-type="genus" reg="Cytospora">C.</tp:taxon-name-part> <tp:taxon-name-part taxon-name-part-type="species" reg="ampla">ampla</tp:taxon-name-part></tp:taxon-name></italic> and its first occurrence in Hebei Province, China.</p></tp:treatment-sec><tp:treatment-sec><!--Section generated to contain objects referenced in tp:taxon-treatment.--><fig id="F3" position="float" orientation="portrait"><object-id xmlns:xlink="http://www.w3.org/1999/xlink" content-type="doi" xlink:type="simple">10.3897/mycokeys.126.175474.figure3</object-id><object-id xmlns:xlink="http://www.w3.org/1999/xlink" content-type="arpha" xlink:type="simple">D4883694-6EB2-58C4-8D0F-0D588DD8063F</object-id><label>Figure 3.</label><caption><p>Phylogenetic tree inferred from <abbrev xmlns:xlink="http://www.w3.org/1999/xlink" xlink:title="Maximum Likelihood" id="ABBRID0EF3EK" xlink:type="simple">ML</abbrev> analysis based on combined ITS, <italic>act</italic>, <italic>rpb2</italic>, <italic>tef1-α</italic>, and <italic>tub2</italic> sequence data of the <italic>Ribis</italic> SC. The tree was rooted with <italic><tp:taxon-name><tp:taxon-name-part taxon-name-part-type="genus" reg="Cytospora">Cytospora</tp:taxon-name-part> <tp:taxon-name-part taxon-name-part-type="species" reg="donglingensis">donglingensis</tp:taxon-name-part></tp:taxon-name></italic> (<abbrev xmlns:xlink="http://www.w3.org/1999/xlink" content-type="institution" xlink:title="China Forestry Culture Collection Center" id="ABBRID0ED4EK" xlink:type="simple">CFCC</abbrev> 53159) and <italic><tp:taxon-name><tp:taxon-name-part taxon-name-part-type="genus" reg="Cytospora">C.</tp:taxon-name-part> <tp:taxon-name-part taxon-name-part-type="species" reg="viticola">viticola</tp:taxon-name-part></tp:taxon-name></italic> (CBS 141605). Numbers above the branches indicate <abbrev xmlns:xlink="http://www.w3.org/1999/xlink" xlink:title="Maximum Likelihood bootstrap values" id="ABBRID0ET4EK" xlink:type="simple">MLBP</abbrev> ≥ 75% and <abbrev xmlns:xlink="http://www.w3.org/1999/xlink" xlink:title="Bayesian posterior probabilities" id="ABBRID0EX4EK" xlink:type="simple">BPP</abbrev> ≥ 0.90. Ex-type isolates are in bold. Isolates in this study are highlighted in two different colors, with the new species shown in orange and the known species shown in green.</p></caption><graphic xmlns:xlink="http://www.w3.org/1999/xlink" xlink:href="mycokeys-126-187-g003.jpg" position="float" orientation="portrait" xlink:type="simple" id="oo_1496484.jpg"><uri content-type="original_file" xlink:type="simple">https://binary.pensoft.net/fig/1496484</uri></graphic></fig></tp:treatment-sec><ref-list><ref id="B29"><mixed-citation xmlns:xlink="http://www.w3.org/1999/xlink" xlink:type="simple"><person-group><name name-style="western"><surname>Jiang</surname><given-names>N</given-names></name><name name-style="western"><surname>Voglmayr</surname><given-names>H</given-names></name><name name-style="western"><surname>Li</surname><given-names>JR</given-names></name><name name-style="western"><surname>Xue</surname><given-names>H</given-names></name><name name-style="western"><surname>Li</surname><given-names>Y</given-names></name><name name-style="western"><surname>Crous</surname><given-names>PW</given-names></name></person-group> (<year>2025a</year>) <article-title>Species diversity of <italic><tp:taxon-name><tp:taxon-name-part taxon-name-part-type="genus">Cytospora</tp:taxon-name-part></tp:taxon-name></italic> associated with forest canker diseases in Xizang (Tibet), China.</article-title><source>Persoonia</source><volume>55</volume>: <fpage>361</fpage>–<lpage>438</lpage>. <ext-link xlink:href="10.3114/persoonia.2025.55.10" ext-link-type="doi" xlink:type="simple">https://doi.org/10.3114/persoonia.2025.55.10</ext-link></mixed-citation></ref></ref-list></tp:taxon-treatment>
