# Supplementary material for: ﻿New species and records of Cytospora (Cytosporaceae, Diaporthales) from tree branches in Hebei Province, China
Source: MycoKeys. 2025 Dec 19;126:187–212. doi: 10.3897/mycokeys.126.175474 (PMC12743252; doi:10.3897/mycokeys.126.175474)
Supplement: XML Treatment for Cytospora hebeiensis [file mycokeys.126.175474-treatment2.xml]

<!DOCTYPE tp:taxon-treatment
  PUBLIC "-//TaxonX//DTD Taxonomic Treatment Publishing DTD v0 20100105//EN" "tax-treatment-NSO.dtd">
<tp:taxon-treatment xmlns:tp="http://www.plazi.org/taxpub"><tp:treatment-meta><kwd-group><label>Taxon classification</label><kwd>
                <named-content content-type="kingdom">Fungi</named-content>
              </kwd><kwd>
                <named-content content-type="order">Diaporthales</named-content>
              </kwd><kwd>
                <named-content content-type="family">Valsaceae</named-content>
              </kwd></kwd-group><mixed-citation publication-type="journal"><person-group><name><surname>Pei</surname><given-names>Tingqian</given-names></name><name><surname>Xiong</surname><given-names>Dianguang</given-names></name><name><surname>Liang</surname><given-names>Yingmei</given-names></name></person-group><article-title>﻿New species and records of <italic><tp:taxon-name><tp:taxon-name-part taxon-name-part-type="genus" reg="Cytospora">Cytospora</tp:taxon-name-part></tp:taxon-name></italic> (<tp:taxon-name><tp:taxon-name-part taxon-name-part-type="family">Cytosporaceae</tp:taxon-name-part></tp:taxon-name>, <tp:taxon-name><tp:taxon-name-part taxon-name-part-type="order">Diaporthales</tp:taxon-name-part></tp:taxon-name>) from tree branches in Hebei Province, China</article-title><source>MycoKeys</source><day>19</day><month>12</month><year>2025</year><volume>126</volume><fpage>187</fpage><lpage>212</lpage><pub-id pub-id-type="doi">10.3897/mycokeys.126.175474</pub-id></mixed-citation></tp:treatment-meta><tp:nomenclature><label>﻿</label><tp:taxon-name><object-id xmlns:xlink="http://www.w3.org/1999/xlink" content-type="arpha" xlink:type="simple">57FC8F0A-FA4A-5980-BC4B-BE2C77E8F296</object-id>
              <tp:taxon-name-part taxon-name-part-type="genus" reg="Cytospora">Cytospora</tp:taxon-name-part>
              <tp:taxon-name-part taxon-name-part-type="species" reg="hebeiensis">hebeiensis</tp:taxon-name-part>
              <object-id xmlns:xlink="http://www.w3.org/1999/xlink" content-type="mycobank" xlink:type="simple">858825</object-id>
            </tp:taxon-name><tp:taxon-authority>T.Q. Pei &amp; Y.M. Liang</tp:taxon-authority><tp:taxon-status xmlns:xlink="http://www.w3.org/1999/xlink" xlink:type="simple">sp. nov.</tp:taxon-status><xref ref-type="fig" rid="F5">Fig. 5</xref></tp:nomenclature><tp:treatment-sec sec-type="etymology" id="SECID0EVKFK"><title>Etymology.</title><p>The name refers to Hebei Province, where it was collected.</p></tp:treatment-sec><tp:treatment-sec sec-type="description" id="SECID0E1KFK"><title>Description.</title><p><bold><italic>Sexual morph</italic></bold>: not observed. <bold><italic>Asexual morph</italic>: <italic>Conidiomata</italic></bold> Group AII (type a6), immersed in the bark, scattered, erumpent through the bark surface, circular, with multiple locules. <bold><italic>Conceptacle</italic></bold> absent. <bold><italic>Disc</italic></bold> conspicuous, orange to brown, circular to ovoid, 85–105 μm in diameter, with one ostiole per disc. <bold><italic>Ostiole</italic></bold> in the center of the disc, orange, 50–110 µm in diam. <bold><italic>Locules</italic></bold> numerous, subdivided frequently with independent walls, 320–820 µm. <bold><italic>Conidiophores</italic></bold> hyaline, branched at the base or occasionally unbranched, 12–20 × 1–1.5 (av. = 17 ± 2 × 2 ± 0.3, n = 30) µm. <bold><italic>Conidiogenous cells</italic></bold> enteroblastic, phialidic. <bold><italic>Conidia</italic></bold> hyaline, elongate-allantoid, smooth, aseptate, 3.6–6.3 × 1.0–1.5 (av. = 4.9 ± 0.4 × 1.2 ± 0.2, n = 50) μm.</p></tp:treatment-sec><tp:treatment-sec sec-type="description" id="SECID0EJMFK"><title>Culture characteristics.</title><p>Cultures on PDA are initially white, growing fast up to 5 cm after 3 d and entirely covering the 6 cm Petri dish after 4 d. Colony exhibit flat elevation with moderately sparse aerial mycelium.</p><fig id="F5" position="float" orientation="portrait"><object-id xmlns:xlink="http://www.w3.org/1999/xlink" content-type="doi" xlink:type="simple">10.3897/mycokeys.126.175474.figure5</object-id><object-id xmlns:xlink="http://www.w3.org/1999/xlink" content-type="arpha" xlink:type="simple">4B984EEB-FB0A-5082-B4EF-34F4BF6A2A5A</object-id><label>Figure 5.</label><caption><p><italic><tp:taxon-name><tp:taxon-name-part taxon-name-part-type="genus" reg="Cytospora">Cytospora</tp:taxon-name-part> <tp:taxon-name-part taxon-name-part-type="species" reg="hebeiensis">hebeiensis</tp:taxon-name-part></tp:taxon-name></italic> (<named-content xmlns:xlink="http://www.w3.org/1999/xlink" content-type="dwc:institutional_code" xlink:title="Museum of the Beijing Forestry University" xlink:href="http://grbio.org/institution/beijing-forestry-university" xlink:type="simple">BJFC</named-content>-S2548). <bold>A, B.</bold> Habit of conidiomata on branch; <bold>C.</bold> Transverse section through conidiomata; <bold>D.</bold> Longitudinal section through conidiomata; <bold>E.</bold> Conidiophores and conidiogenous cells; <bold>F.</bold> Conidia. Scale bars: 100 µm (<bold>B–D</bold>); 10 µm (<bold>E, F</bold>).</p></caption><graphic xmlns:xlink="http://www.w3.org/1999/xlink" xlink:href="mycokeys-126-187-g005.jpg" position="float" orientation="portrait" xlink:type="simple" id="oo_1496486.jpg"><uri content-type="original_file" xlink:type="simple">https://binary.pensoft.net/fig/1496486</uri></graphic></fig></tp:treatment-sec><tp:treatment-sec sec-type="material" id="SECID0EZNFK"><title>Materials examined.</title><p>China, Hebei Province, Saihanba, <named-content xmlns:xlink="http://www.w3.org/1999/xlink" content-type="dwc:verbatimCoordinates" xlink:type="simple"><named-content content-type="geo-json" specific-use="{&#34;type&#34;:&#34;Point&#34;,&#34;coordinates&#34;:[117.371389,42.392500]}" id="NCID0ECOFK" xlink:type="simple">42°23'33"N, 117°22'17"E</named-content></named-content>, from branches of <italic><tp:taxon-name><tp:taxon-name-part taxon-name-part-type="genus" reg="Malus">Malus</tp:taxon-name-part> <tp:taxon-name-part taxon-name-part-type="species" reg="pumila">pumila</tp:taxon-name-part></tp:taxon-name></italic>, 8 July 2024, C.M. Tian, T.Q. Pei &amp; Y.Y. Wu (holotype <named-content xmlns:xlink="http://www.w3.org/1999/xlink" content-type="dwc:institutional_code" xlink:title="Museum of the Beijing Forestry University" xlink:href="http://grbio.org/institution/beijing-forestry-university" xlink:type="simple">BJFC</named-content>-S2548, ex-type cultures <abbrev xmlns:xlink="http://www.w3.org/1999/xlink" content-type="institution" xlink:title="China Forestry Culture Collection Center" id="ABBRID0EXOFK" xlink:type="simple">CFCC</abbrev> 72601).</p></tp:treatment-sec><tp:treatment-sec sec-type="notes" id="SECID0E3OFK"><title>Notes.</title><p>To date, seven <italic><tp:taxon-name><tp:taxon-name-part taxon-name-part-type="genus" reg="Cytospora">Cytospora</tp:taxon-name-part></tp:taxon-name></italic> species have been obtained from <italic><tp:taxon-name><tp:taxon-name-part taxon-name-part-type="genus" reg="Malus">Malus</tp:taxon-name-part> <tp:taxon-name-part taxon-name-part-type="species" reg="pumila">pumila</tp:taxon-name-part></tp:taxon-name></italic> (Table <xref ref-type="table" rid="T3">3</xref>). <italic><tp:taxon-name><tp:taxon-name-part taxon-name-part-type="genus" reg="Cytospora">Cytospora</tp:taxon-name-part> <tp:taxon-name-part taxon-name-part-type="species" reg="hebeiensis">hebeiensis</tp:taxon-name-part></tp:taxon-name></italic>, a novel species isolated from <italic><tp:taxon-name><tp:taxon-name-part taxon-name-part-type="genus" reg="Malus">M.</tp:taxon-name-part> <tp:taxon-name-part taxon-name-part-type="species" reg="pumila">pumila</tp:taxon-name-part></tp:taxon-name></italic> in Hebei, China, can be distinguished from <italic><tp:taxon-name><tp:taxon-name-part taxon-name-part-type="genus" reg="Cytospora">C.</tp:taxon-name-part> <tp:taxon-name-part taxon-name-part-type="species" reg="leucostoma">leucostoma</tp:taxon-name-part></tp:taxon-name></italic> by the absence of a black conceptacle (<xref ref-type="bibr" rid="B18">Fan et al. 2020</xref>). While the other six species also lack a black conceptacle and exhibit overlapping conidial sizes with <italic><tp:taxon-name><tp:taxon-name-part taxon-name-part-type="genus" reg="Cytospora">C.</tp:taxon-name-part> <tp:taxon-name-part taxon-name-part-type="species" reg="hebeiensis">hebeiensis</tp:taxon-name-part></tp:taxon-name></italic>, they are phylogenetically separated into distinct clades. In the phylogenetic tree (Fig. <xref ref-type="fig" rid="F3">3</xref>), <italic><tp:taxon-name><tp:taxon-name-part taxon-name-part-type="genus" reg="Cytospora">C.</tp:taxon-name-part> <tp:taxon-name-part taxon-name-part-type="species" reg="hebeiensis">hebeiensis</tp:taxon-name-part></tp:taxon-name></italic> is most closely related to <italic><tp:taxon-name><tp:taxon-name-part taxon-name-part-type="genus" reg="Cytospora">C.</tp:taxon-name-part> <tp:taxon-name-part taxon-name-part-type="species" reg="malvicolor">malvicolor</tp:taxon-name-part></tp:taxon-name></italic> (from <italic><tp:taxon-name><tp:taxon-name-part taxon-name-part-type="genus" reg="Corylus">Corylus</tp:taxon-name-part> <tp:taxon-name-part taxon-name-part-type="species" reg="mandshurica">mandshurica</tp:taxon-name-part></tp:taxon-name></italic> in Beijing, China) and <italic><tp:taxon-name><tp:taxon-name-part taxon-name-part-type="genus" reg="Cytospora">C.</tp:taxon-name-part> <tp:taxon-name-part taxon-name-part-type="species" reg="linzhiensis">linzhiensis</tp:taxon-name-part></tp:taxon-name></italic> (from <italic><tp:taxon-name><tp:taxon-name-part taxon-name-part-type="genus" reg="Euonymus">Euonymus</tp:taxon-name-part> <tp:taxon-name-part taxon-name-part-type="species" reg="japonicus">japonicus</tp:taxon-name-part></tp:taxon-name></italic> and <italic><tp:taxon-name><tp:taxon-name-part taxon-name-part-type="genus" reg="Alnus">Alnus</tp:taxon-name-part> <tp:taxon-name-part taxon-name-part-type="species" reg="nepalensis">nepalensis</tp:taxon-name-part></tp:taxon-name></italic> in Xizang, China) (<xref ref-type="bibr" rid="B40">Lin et al. 2024</xref>; <xref ref-type="bibr" rid="B29">Jiang et al. 2025a</xref>). It can be distinguished from <italic><tp:taxon-name><tp:taxon-name-part taxon-name-part-type="genus" reg="Cytospora">C.</tp:taxon-name-part> <tp:taxon-name-part taxon-name-part-type="species" reg="malvicolor">malvicolor</tp:taxon-name-part></tp:taxon-name></italic> by its smaller conidia (3.6–6.3 × 1.0–1.5 μm vs. 6.5–7.5 × 1.5–2 μm in <italic><tp:taxon-name><tp:taxon-name-part taxon-name-part-type="genus" reg="Cytospora">C.</tp:taxon-name-part> <tp:taxon-name-part taxon-name-part-type="species" reg="malvicolor">malvicolor</tp:taxon-name-part></tp:taxon-name></italic> (<xref ref-type="bibr" rid="B40">Lin et al. 2024</xref>)), as well as differences in the following gene regions: ITS (3/501 bp), <italic>act</italic> (3/242 bp), <italic>rpb2</italic> (11/726 bp), <italic>tef1-α</italic> (21/427 bp), and <italic>tub2</italic> (21/426 bp). <italic><tp:taxon-name><tp:taxon-name-part taxon-name-part-type="genus" reg="Cytospora">C.</tp:taxon-name-part> <tp:taxon-name-part taxon-name-part-type="species" reg="hebeiensis">hebeiensis</tp:taxon-name-part></tp:taxon-name></italic> differs from <italic><tp:taxon-name><tp:taxon-name-part taxon-name-part-type="genus" reg="Cytospora">C.</tp:taxon-name-part> <tp:taxon-name-part taxon-name-part-type="species" reg="linzhiensis">linzhiensis</tp:taxon-name-part></tp:taxon-name></italic> at ITS (5/501 bp), <italic>act</italic> (4/242 bp), <italic>rpb2</italic> (10/721 bp), <italic>tef1-α</italic> (29/509 bp), and <italic>tub2</italic> (9/409 bp), as well as by its narrower conidia (3.6–6.3 × 1.0–1.5 μm vs. 5–6 × 1.5–2 μm in <italic><tp:taxon-name><tp:taxon-name-part taxon-name-part-type="genus" reg="Cytospora">C.</tp:taxon-name-part> <tp:taxon-name-part taxon-name-part-type="species" reg="linzhiensis">linzhiensis</tp:taxon-name-part></tp:taxon-name></italic>).</p><table-wrap id="T3" position="float" orientation="portrait"><label>Table 3.</label><caption><p>Comparison of <italic><tp:taxon-name><tp:taxon-name-part taxon-name-part-type="genus" reg="Cytospora">Cytospora</tp:taxon-name-part></tp:taxon-name></italic> species from <italic><tp:taxon-name><tp:taxon-name-part taxon-name-part-type="genus" reg="Malus">Malus</tp:taxon-name-part> <tp:taxon-name-part taxon-name-part-type="species" reg="domestica">domestica</tp:taxon-name-part></tp:taxon-name></italic>, <italic><tp:taxon-name><tp:taxon-name-part taxon-name-part-type="genus" reg="Malus">M.</tp:taxon-name-part> <tp:taxon-name-part taxon-name-part-type="species" reg="spectabilis">spectabilis</tp:taxon-name-part></tp:taxon-name></italic>, and <italic><tp:taxon-name><tp:taxon-name-part taxon-name-part-type="genus" reg="Malus">M.</tp:taxon-name-part> <tp:taxon-name-part taxon-name-part-type="species" reg="pumila">pumila</tp:taxon-name-part></tp:taxon-name></italic>.</p></caption><table id="TID0ESZAM" rules="all"><tbody><tr><th rowspan="1" colspan="1">Species</th><th rowspan="1" colspan="1">Host</th><th rowspan="1" colspan="1">
                      Conceptacle
                    </th><th rowspan="1" colspan="1">Asexual (conidia)</th><th rowspan="1" colspan="1">Sexual</th><th rowspan="1" colspan="1">Reference</th></tr><tr><td rowspan="1" colspan="1">
                      <bold>
                        <italic>
                          <tp:taxon-name><tp:taxon-name-part taxon-name-part-type="genus" reg="Cytospora">Cytospora</tp:taxon-name-part> <tp:taxon-name-part taxon-name-part-type="species" reg="ampla">ampla</tp:taxon-name-part></tp:taxon-name>
                        </italic>
                      </bold>
                    </td><td rowspan="1" colspan="1">
                      <italic>
                        <tp:taxon-name><tp:taxon-name-part taxon-name-part-type="genus" reg="Malus">M.</tp:taxon-name-part> <tp:taxon-name-part taxon-name-part-type="species" reg="spectabilis">spectabilis</tp:taxon-name-part></tp:taxon-name>
                      </italic>
                    </td><td rowspan="1" colspan="1">absent</td><td rowspan="1" colspan="1">unknown</td><td rowspan="1" colspan="1">known</td><td rowspan="1" colspan="1">This study</td></tr><tr><td rowspan="1" colspan="1">
                      <italic>
                        <tp:taxon-name>
                          <tp:taxon-name-part taxon-name-part-type="genus" reg="Cytospora"/>
                          <tp:taxon-name-part taxon-name-part-type="species" reg="ceratosperma">ceratosperma</tp:taxon-name-part>
                        </tp:taxon-name>
                      </italic>
                    </td><td rowspan="1" colspan="1">
                      <italic>
                        <tp:taxon-name><tp:taxon-name-part taxon-name-part-type="genus" reg="Malus">M.</tp:taxon-name-part> <tp:taxon-name-part taxon-name-part-type="species" reg="pumila">pumila</tp:taxon-name-part></tp:taxon-name>
                      </italic>
                    </td><td rowspan="1" colspan="1">absent</td><td rowspan="1" colspan="1">4.5–5.5 × 1.0–1.5</td><td rowspan="1" colspan="1">unknown</td><td rowspan="1" colspan="1">Adams et al. 2015</td></tr><tr><td rowspan="1" colspan="1">
                      <italic>
                        <tp:taxon-name><tp:taxon-name-part taxon-name-part-type="genus" reg="Cytospora">C.</tp:taxon-name-part> <tp:taxon-name-part taxon-name-part-type="species" reg="chrysosperma">chrysosperma</tp:taxon-name-part></tp:taxon-name>
                      </italic>
                    </td><td rowspan="1" colspan="1">
                      <italic>
                        <tp:taxon-name><tp:taxon-name-part taxon-name-part-type="genus" reg="Malus">M.</tp:taxon-name-part> <tp:taxon-name-part taxon-name-part-type="species" reg="pumila">pumila</tp:taxon-name-part></tp:taxon-name>
                      </italic>
                    </td><td rowspan="1" colspan="1">absent</td><td rowspan="1" colspan="1">4.0–5.6 × 0.8–1.3</td><td rowspan="1" colspan="1">known</td><td rowspan="1" colspan="1">
                      <xref ref-type="bibr" rid="B16">Fan et al. 2015a</xref>
                    </td></tr><tr><td rowspan="1" colspan="1">
                      <italic>
                        <tp:taxon-name><tp:taxon-name-part taxon-name-part-type="genus" reg="Cytospora">C.</tp:taxon-name-part> <tp:taxon-name-part taxon-name-part-type="species" reg="cincta">cincta</tp:taxon-name-part></tp:taxon-name>
                      </italic>
                    </td><td rowspan="1" colspan="1">
                      <italic>
                        <tp:taxon-name><tp:taxon-name-part taxon-name-part-type="genus" reg="Malus">M.</tp:taxon-name-part> <tp:taxon-name-part taxon-name-part-type="species" reg="domestica">domestica</tp:taxon-name-part></tp:taxon-name>
                      </italic>
                    </td><td rowspan="1" colspan="1">black</td><td rowspan="1" colspan="1">6.5–8.5 × 1.5–2</td><td rowspan="1" colspan="1">unknown</td><td rowspan="1" colspan="1">
                      <xref ref-type="bibr" rid="B42">Norphanphoun et al. 2017</xref>
                    </td></tr><tr><td rowspan="1" colspan="1">
                      <bold>
                        <italic>
                          <tp:taxon-name><tp:taxon-name-part taxon-name-part-type="genus" reg="Cytospora">C.</tp:taxon-name-part> <tp:taxon-name-part taxon-name-part-type="species" reg="hebeiensis">hebeiensis</tp:taxon-name-part></tp:taxon-name>
                        </italic>
                      </bold>
                    </td><td rowspan="1" colspan="1">
                      <italic>
                        <tp:taxon-name><tp:taxon-name-part taxon-name-part-type="genus" reg="Malus">M.</tp:taxon-name-part> <tp:taxon-name-part taxon-name-part-type="species" reg="pumila">pumila</tp:taxon-name-part></tp:taxon-name>
                      </italic>
                    </td><td rowspan="1" colspan="1">absent</td><td rowspan="1" colspan="1">3.6–6.3 × 1.0–1.5</td><td rowspan="1" colspan="1">unknown</td><td rowspan="1" colspan="1">This study</td></tr><tr><td rowspan="1" colspan="1">
                      <italic>
                        <tp:taxon-name><tp:taxon-name-part taxon-name-part-type="genus" reg="Cytospora">C.</tp:taxon-name-part> <tp:taxon-name-part taxon-name-part-type="species" reg="leucostoma">leucostoma</tp:taxon-name-part></tp:taxon-name>
                      </italic>
                    </td><td rowspan="1" colspan="1">
                      <italic>
                        <tp:taxon-name><tp:taxon-name-part taxon-name-part-type="genus" reg="Malus">M.</tp:taxon-name-part> <tp:taxon-name-part taxon-name-part-type="species" reg="pumila">pumila</tp:taxon-name-part></tp:taxon-name>
                      </italic>
                    </td><td rowspan="1" colspan="1">black</td><td rowspan="1" colspan="1">4.5–5.5 × 1.0–1.5</td><td rowspan="1" colspan="1">known</td><td rowspan="1" colspan="1">
                      <xref ref-type="bibr" rid="B75">Zhuang 2005</xref>
                    </td></tr><tr><td rowspan="1" colspan="1">
                      <italic>
                        <tp:taxon-name><tp:taxon-name-part taxon-name-part-type="genus" reg="Cytospora">C.</tp:taxon-name-part> <tp:taxon-name-part taxon-name-part-type="species" reg="mali-domesticae">mali-domesticae</tp:taxon-name-part></tp:taxon-name>
                      </italic>
                    </td><td rowspan="1" colspan="1">
                      <italic>
                        <tp:taxon-name><tp:taxon-name-part taxon-name-part-type="genus" reg="Malus">M.</tp:taxon-name-part> <tp:taxon-name-part taxon-name-part-type="species" reg="domestica">domestica</tp:taxon-name-part></tp:taxon-name>
                      </italic>
                    </td><td rowspan="1" colspan="1">absent</td><td rowspan="1" colspan="1">4.3–7.8 × 1.2–1.7</td><td rowspan="1" colspan="1">unknown</td><td rowspan="1" colspan="1">
                      <xref ref-type="bibr" rid="B5">Azizi et al. 2024</xref>
                    </td></tr><tr><td rowspan="1" colspan="1">
                      <italic>
                        <tp:taxon-name><tp:taxon-name-part taxon-name-part-type="genus" reg="Cytospora">C.</tp:taxon-name-part> <tp:taxon-name-part taxon-name-part-type="species" reg="mali-spectabilis">mali-spectabilis</tp:taxon-name-part></tp:taxon-name>
                      </italic>
                    </td><td rowspan="1" colspan="1">
                      <italic>
                        <tp:taxon-name><tp:taxon-name-part taxon-name-part-type="genus" reg="Malus">M.</tp:taxon-name-part> <tp:taxon-name-part taxon-name-part-type="species" reg="spectabilis">spectabilis</tp:taxon-name-part></tp:taxon-name>
                      </italic>
                    </td><td rowspan="1" colspan="1">absent</td><td rowspan="1" colspan="1">9.0–10.0 × 1.5–2.0</td><td rowspan="1" colspan="1">unknown</td><td rowspan="1" colspan="1">
                      <xref ref-type="bibr" rid="B45">Pan et al. 2020</xref>
                    </td></tr><tr><td rowspan="1" colspan="1">
                      <italic>
                        <tp:taxon-name><tp:taxon-name-part taxon-name-part-type="genus" reg="Cytospora">C.</tp:taxon-name-part> <tp:taxon-name-part taxon-name-part-type="species" reg="melnikii">melnikii</tp:taxon-name-part></tp:taxon-name>
                      </italic>
                    </td><td rowspan="1" colspan="1">
                      <italic>
                        <tp:taxon-name><tp:taxon-name-part taxon-name-part-type="genus" reg="Malus">M.</tp:taxon-name-part> <tp:taxon-name-part taxon-name-part-type="species" reg="domestica">domestica</tp:taxon-name-part></tp:taxon-name>
                      </italic>
                    </td><td rowspan="1" colspan="1">absent</td><td rowspan="1" colspan="1">3.1–5 × 1.0–1.3</td><td rowspan="1" colspan="1">unknown</td><td rowspan="1" colspan="1">
                      <xref ref-type="bibr" rid="B5">Azizi et al. 2024</xref>
                    </td></tr><tr><td rowspan="1" colspan="1">
                      <italic>
                        <tp:taxon-name><tp:taxon-name-part taxon-name-part-type="genus" reg="Cytospora">C.</tp:taxon-name-part> <tp:taxon-name-part taxon-name-part-type="species" reg="michailide">michailide</tp:taxon-name-part> <tp:taxon-name-part taxon-name-part-type="subspecies" reg="siana">siana</tp:taxon-name-part></tp:taxon-name>
                      </italic>
                    </td><td rowspan="1" colspan="1">
                      <italic>
                        <tp:taxon-name><tp:taxon-name-part taxon-name-part-type="genus" reg="Malus">M.</tp:taxon-name-part> <tp:taxon-name-part taxon-name-part-type="species" reg="domestica">domestica</tp:taxon-name-part></tp:taxon-name>
                      </italic>
                    </td><td rowspan="1" colspan="1">absent</td><td rowspan="1" colspan="1">4.0–7.9 × 1.0–1.6</td><td rowspan="1" colspan="1">unknown</td><td rowspan="1" colspan="1">
                      <xref ref-type="bibr" rid="B5">Azizi et al. 2024</xref>
                    </td></tr><tr><td rowspan="1" colspan="1">
                      <italic>
                        <tp:taxon-name><tp:taxon-name-part taxon-name-part-type="genus" reg="Cytospora">C.</tp:taxon-name-part> <tp:taxon-name-part taxon-name-part-type="species" reg="miyandoabensis">miyandoabensis</tp:taxon-name-part></tp:taxon-name>
                      </italic>
                    </td><td rowspan="1" colspan="1">
                      <italic>
                        <tp:taxon-name><tp:taxon-name-part taxon-name-part-type="genus" reg="Malus">M.</tp:taxon-name-part> <tp:taxon-name-part taxon-name-part-type="species" reg="domestica">domestica</tp:taxon-name-part></tp:taxon-name>
                      </italic>
                    </td><td rowspan="1" colspan="1">absent</td><td rowspan="1" colspan="1">5.4–8 × 1.2–2</td><td rowspan="1" colspan="1">unknown</td><td rowspan="1" colspan="1">
                      <xref ref-type="bibr" rid="B5">Azizi et al. 2024</xref>
                    </td></tr><tr><td rowspan="1" colspan="1">
                      <italic>
                        <tp:taxon-name><tp:taxon-name-part taxon-name-part-type="genus" reg="Cytospora">C.</tp:taxon-name-part> <tp:taxon-name-part taxon-name-part-type="species" reg="pistaciae">pistaciae</tp:taxon-name-part></tp:taxon-name>
                      </italic>
                    </td><td rowspan="1" colspan="1">
                      <italic>
                        <tp:taxon-name><tp:taxon-name-part taxon-name-part-type="genus" reg="Malus">M.</tp:taxon-name-part> <tp:taxon-name-part taxon-name-part-type="species" reg="pumila">pumila</tp:taxon-name-part></tp:taxon-name>
                      </italic>
                    </td><td rowspan="1" colspan="1">absent</td><td rowspan="1" colspan="1">3.5–5.5 × 1.0-1–5</td><td rowspan="1" colspan="1">unknown</td><td rowspan="1" colspan="1">Daniel et al. 2020</td></tr><tr><td rowspan="2" colspan="1">
                      <italic>
                        <tp:taxon-name><tp:taxon-name-part taxon-name-part-type="genus" reg="Cytospora">C.</tp:taxon-name-part> <tp:taxon-name-part taxon-name-part-type="species" reg="schulzeri">schulzeri</tp:taxon-name-part></tp:taxon-name>
                      </italic>
                    </td><td rowspan="1" colspan="1">
                      <italic>
                        <tp:taxon-name><tp:taxon-name-part taxon-name-part-type="genus" reg="Malus">M.</tp:taxon-name-part> <tp:taxon-name-part taxon-name-part-type="species" reg="pumila">pumila</tp:taxon-name-part></tp:taxon-name>
                      </italic>
                    </td><td rowspan="1" colspan="1">absent</td><td rowspan="1" colspan="1">4.6–6.7 × 0.9–1.5</td><td rowspan="1" colspan="1">known</td><td rowspan="1" colspan="1">
                      <xref ref-type="bibr" rid="B18">Fan et al. 2020</xref>
                    </td></tr><tr><td rowspan="1" colspan="1">
                      <italic>
                        <tp:taxon-name><tp:taxon-name-part taxon-name-part-type="genus" reg="Malus">M.</tp:taxon-name-part> <tp:taxon-name-part taxon-name-part-type="species" reg="spectabilis">spectabilis</tp:taxon-name-part></tp:taxon-name>
                      </italic>
                    </td><td rowspan="1" colspan="1">absent</td><td rowspan="1" colspan="1">4.5–5.9 × 1.0–1.5</td><td rowspan="1" colspan="1">unknown</td><td rowspan="1" colspan="1">
                      <xref ref-type="bibr" rid="B37">Li et al. 2024</xref>
                    </td></tr><tr><td rowspan="1" colspan="1">
                      <bold>
                        <italic>
                          <tp:taxon-name><tp:taxon-name-part taxon-name-part-type="genus" reg="Cytospora">C.</tp:taxon-name-part> <tp:taxon-name-part taxon-name-part-type="species" reg="sorbariae">sorbariae</tp:taxon-name-part></tp:taxon-name>
                        </italic>
                      </bold>
                    </td><td rowspan="1" colspan="1">
                      <italic>
                        <tp:taxon-name><tp:taxon-name-part taxon-name-part-type="genus" reg="Malus">M.</tp:taxon-name-part> <tp:taxon-name-part taxon-name-part-type="species" reg="spectabilis">spectabilis</tp:taxon-name-part></tp:taxon-name>
                      </italic>
                    </td><td rowspan="1" colspan="1">absent</td><td rowspan="1" colspan="1">3.8–6.7 × 0.9–1.6</td><td rowspan="1" colspan="1">unknown</td><td rowspan="1" colspan="1">This study</td></tr><tr><td rowspan="2" colspan="1">
                      <bold>
                        <italic>
                          <tp:taxon-name><tp:taxon-name-part taxon-name-part-type="genus" reg="Cytospora">C.</tp:taxon-name-part> <tp:taxon-name-part taxon-name-part-type="species" reg="yinchuanensis">yinchuanensis</tp:taxon-name-part></tp:taxon-name>
                        </italic>
                      </bold>
                    </td><td rowspan="1" colspan="1">
                      <italic>
                        <tp:taxon-name><tp:taxon-name-part taxon-name-part-type="genus" reg="Malus">M.</tp:taxon-name-part> <tp:taxon-name-part taxon-name-part-type="species" reg="pumila">pumila</tp:taxon-name-part></tp:taxon-name>
                      </italic>
                    </td><td rowspan="1" colspan="1">absent</td><td rowspan="1" colspan="1">5.9–7.6 × 1.0–1.6</td><td rowspan="1" colspan="1">unknown</td><td rowspan="1" colspan="1">This study</td></tr><tr><td rowspan="1" colspan="1">
                      <italic>
                        <tp:taxon-name><tp:taxon-name-part taxon-name-part-type="genus" reg="Malus">M.</tp:taxon-name-part> <tp:taxon-name-part taxon-name-part-type="species" reg="spectabilis">spectabilis</tp:taxon-name-part></tp:taxon-name>
                      </italic>
                    </td><td rowspan="1" colspan="1"/><td rowspan="1" colspan="1"/><td rowspan="1" colspan="1">unknown</td><td rowspan="1" colspan="1">This study</td></tr></tbody></table></table-wrap></tp:treatment-sec><tp:treatment-sec><!--Section generated to contain objects referenced in tp:taxon-treatment.--><fig id="F3" position="float" orientation="portrait"><object-id xmlns:xlink="http://www.w3.org/1999/xlink" content-type="doi" xlink:type="simple">10.3897/mycokeys.126.175474.figure3</object-id><object-id xmlns:xlink="http://www.w3.org/1999/xlink" content-type="arpha" xlink:type="simple">D4883694-6EB2-58C4-8D0F-0D588DD8063F</object-id><label>Figure 3.</label><caption><p>Phylogenetic tree inferred from <abbrev xmlns:xlink="http://www.w3.org/1999/xlink" xlink:title="Maximum Likelihood" id="ABBRID0EF3EK" xlink:type="simple">ML</abbrev> analysis based on combined ITS, <italic>act</italic>, <italic>rpb2</italic>, <italic>tef1-α</italic>, and <italic>tub2</italic> sequence data of the <italic>Ribis</italic> SC. The tree was rooted with <italic><tp:taxon-name><tp:taxon-name-part taxon-name-part-type="genus" reg="Cytospora">Cytospora</tp:taxon-name-part> <tp:taxon-name-part taxon-name-part-type="species" reg="donglingensis">donglingensis</tp:taxon-name-part></tp:taxon-name></italic> (<abbrev xmlns:xlink="http://www.w3.org/1999/xlink" content-type="institution" xlink:title="China Forestry Culture Collection Center" id="ABBRID0ED4EK" xlink:type="simple">CFCC</abbrev> 53159) and <italic><tp:taxon-name><tp:taxon-name-part taxon-name-part-type="genus" reg="Cytospora">C.</tp:taxon-name-part> <tp:taxon-name-part taxon-name-part-type="species" reg="viticola">viticola</tp:taxon-name-part></tp:taxon-name></italic> (CBS 141605). Numbers above the branches indicate <abbrev xmlns:xlink="http://www.w3.org/1999/xlink" xlink:title="Maximum Likelihood bootstrap values" id="ABBRID0ET4EK" xlink:type="simple">MLBP</abbrev> ≥ 75% and <abbrev xmlns:xlink="http://www.w3.org/1999/xlink" xlink:title="Bayesian posterior probabilities" id="ABBRID0EX4EK" xlink:type="simple">BPP</abbrev> ≥ 0.90. Ex-type isolates are in bold. Isolates in this study are highlighted in two different colors, with the new species shown in orange and the known species shown in green.</p></caption><graphic xmlns:xlink="http://www.w3.org/1999/xlink" xlink:href="mycokeys-126-187-g003.jpg" position="float" orientation="portrait" xlink:type="simple" id="oo_1496484.jpg"><uri content-type="original_file" xlink:type="simple">https://binary.pensoft.net/fig/1496484</uri></graphic></fig></tp:treatment-sec><ref-list><ref id="B16"><mixed-citation xmlns:xlink="http://www.w3.org/1999/xlink" xlink:type="simple"><person-group><name name-style="western"><surname>Fan</surname><given-names>XL</given-names></name><name name-style="western"><surname>Hyde</surname><given-names>KD</given-names></name><name name-style="western"><surname>Liu</surname><given-names>M</given-names></name><name name-style="western"><surname>Liang</surname><given-names>YM</given-names></name><name name-style="western"><surname>Tian</surname><given-names>CM</given-names></name></person-group> (<year>2015a</year>) <article-title><italic><tp:taxon-name><tp:taxon-name-part taxon-name-part-type="genus">Cytospora</tp:taxon-name-part></tp:taxon-name></italic> species associated with walnut canker disease in China, with description of a new species <italic><tp:taxon-name><tp:taxon-name-part taxon-name-part-type="genus">C.</tp:taxon-name-part> <tp:taxon-name-part taxon-name-part-type="species">gigalocus</tp:taxon-name-part></tp:taxon-name></italic>.</article-title><source>Fungal Biology</source><volume>119</volume>(<issue>5</issue>): <fpage>310</fpage>–<lpage>319</lpage>. <ext-link xlink:href="10.1016/j.funbio.2014.12.011" ext-link-type="doi" xlink:type="simple">https://doi.org/10.1016/j.funbio.2014.12.011</ext-link></mixed-citation></ref><ref id="B42"><mixed-citation xmlns:xlink="http://www.w3.org/1999/xlink" xlink:type="simple"><person-group><name name-style="western"><surname>Norphanphoun</surname><given-names>C</given-names></name><name name-style="western"><surname>Doilom</surname><given-names>M</given-names></name><name name-style="western"><surname>Daranagama</surname><given-names>DA</given-names></name><name name-style="western"><surname>Phookamsak</surname><given-names>R</given-names></name><name name-style="western"><surname>Wen</surname><given-names>TC</given-names></name><name name-style="western"><surname>Bulgakov</surname><given-names>TS</given-names></name><name name-style="western"><surname>Hyde</surname><given-names>KD</given-names></name></person-group> (<year>2017</year>) <article-title>Revisiting the genus <italic><tp:taxon-name><tp:taxon-name-part taxon-name-part-type="genus">Cytospora</tp:taxon-name-part></tp:taxon-name></italic> and allied species.</article-title><source>Mycosphere: Journal of Fungal Biology</source><volume>8</volume>(<issue>1</issue>): <fpage>51</fpage>–<lpage>97</lpage>. <ext-link xlink:href="10.5943/mycosphere/8/1/7" ext-link-type="doi" xlink:type="simple">https://doi.org/10.5943/mycosphere/8/1/7</ext-link></mixed-citation></ref><ref id="B75"><mixed-citation xmlns:xlink="http://www.w3.org/1999/xlink" xlink:type="simple"><person-group><name name-style="western"><surname>Zhuang</surname><given-names>WY</given-names></name></person-group> (<year>2005</year>) <tp:taxon-name><tp:taxon-name-part taxon-name-part-type="kingdom">Fungi</tp:taxon-name-part></tp:taxon-name> of Northwestern China. Ithaca, NewYork, USA.</mixed-citation></ref><ref id="B5"><mixed-citation xmlns:xlink="http://www.w3.org/1999/xlink" xlink:type="simple"><person-group><name name-style="western"><surname>Azizi</surname><given-names>R</given-names></name><name name-style="western"><surname>Ghosta</surname><given-names>Y</given-names></name><name name-style="western"><surname>Ahmadpour</surname><given-names>A</given-names></name></person-group> (<year>2024</year>) <article-title><italic><tp:taxon-name><tp:taxon-name-part taxon-name-part-type="genus">Cytospora</tp:taxon-name-part></tp:taxon-name></italic> species associated with apple canker and dieback disease in Iran with the description of three new species.</article-title><source>Mycological Progress</source><volume>23</volume>(<issue>1</issue>): <fpage>1</fpage>–<lpage>59</lpage>. <ext-link xlink:href="10.1007/s11557-024-02000-z" ext-link-type="doi" xlink:type="simple">https://doi.org/10.1007/s11557-024-02000-z</ext-link></mixed-citation></ref><ref id="B45"><mixed-citation xmlns:xlink="http://www.w3.org/1999/xlink" xlink:type="simple"><person-group><name name-style="western"><surname>Pan</surname><given-names>M</given-names></name><name name-style="western"><surname>Zhu</surname><given-names>H</given-names></name><name name-style="western"><surname>Bonthond</surname><given-names>G</given-names></name><name name-style="western"><surname>Tian</surname><given-names>CM</given-names></name><name name-style="western"><surname>Fan</surname><given-names>XL</given-names></name></person-group> (<year>2020</year>) High diversity of <italic><tp:taxon-name><tp:taxon-name-part taxon-name-part-type="genus">Cytospora</tp:taxon-name-part></tp:taxon-name></italic> associated with canker and dieback of <tp:taxon-name><tp:taxon-name-part taxon-name-part-type="family">Rosaceae</tp:taxon-name-part></tp:taxon-name> in China, with 10 new species described. Frontiers in Plant Science 11: e690. <ext-link xlink:href="10.3389/fpls.2020.00690" ext-link-type="doi" xlink:type="simple">https://doi.org/10.3389/fpls.2020.00690</ext-link></mixed-citation></ref><ref id="B18"><mixed-citation xmlns:xlink="http://www.w3.org/1999/xlink" xlink:type="simple"><person-group><name name-style="western"><surname>Fan</surname><given-names>XL</given-names></name><name name-style="western"><surname>Bezerra</surname><given-names>JDP</given-names></name><name name-style="western"><surname>Tian</surname><given-names>CM</given-names></name><name name-style="western"><surname>Crous</surname><given-names>PW</given-names></name></person-group> (<year>2020</year>) <article-title><italic><tp:taxon-name><tp:taxon-name-part taxon-name-part-type="genus">Cytospora</tp:taxon-name-part></tp:taxon-name></italic> (<tp:taxon-name><tp:taxon-name-part taxon-name-part-type="order">Diaporthales</tp:taxon-name-part></tp:taxon-name>) in China.</article-title><source>Persoonia</source><volume>45</volume>(<issue>1</issue>): <fpage>1</fpage>–<lpage>45</lpage>. <ext-link xlink:href="10.3767/persoonia.2020.45.01" ext-link-type="doi" xlink:type="simple">https://doi.org/10.3767/persoonia.2020.45.01</ext-link></mixed-citation></ref><ref id="B37"><mixed-citation xmlns:xlink="http://www.w3.org/1999/xlink" xlink:type="simple"><person-group><name name-style="western"><surname>Li</surname><given-names>JT</given-names></name><name name-style="western"><surname>Li</surname><given-names>JR</given-names></name><name name-style="western"><surname>Jiang</surname><given-names>N</given-names></name></person-group> (<year>2024</year>) Identification of <italic><tp:taxon-name><tp:taxon-name-part taxon-name-part-type="genus">Cytospora</tp:taxon-name-part></tp:taxon-name></italic> Species Isolated from Branch Canker Diseases of Woody Plants in Tibet, China. Forests 15(1): e121. <ext-link xlink:href="10.3390/f15010121" ext-link-type="doi" xlink:type="simple">https://doi.org/10.3390/f15010121</ext-link></mixed-citation></ref><ref id="B40"><mixed-citation xmlns:xlink="http://www.w3.org/1999/xlink" xlink:type="simple"><person-group><name name-style="western"><surname>Lin</surname><given-names>L</given-names></name><name name-style="western"><surname>Fan</surname><given-names>XL</given-names></name><name name-style="western"><surname>Groenewald</surname><given-names>JZ</given-names></name><name name-style="western"><surname>Jam</surname><given-names>F</given-names></name><name name-style="western"><surname>Wingfield</surname><given-names>MJ</given-names></name><name name-style="western"><surname>Voglmayr</surname><given-names>H</given-names></name><name name-style="western"><surname>Jaklitsch</surname><given-names>W</given-names></name><name name-style="western"><surname>Castlebury</surname><given-names>LA</given-names></name><name name-style="western"><surname>Tian</surname><given-names>CM</given-names></name><name name-style="western"><surname>Crous</surname><given-names>PW</given-names></name></person-group> (<year>2024</year>) <article-title><italic><tp:taxon-name><tp:taxon-name-part taxon-name-part-type="genus">Cytospora</tp:taxon-name-part></tp:taxon-name></italic>: An important genus of canker pathogens.</article-title><source>Studies in Mycology</source><volume>109</volume>(<issue>1</issue>): <fpage>323</fpage>–<lpage>401</lpage>. <ext-link xlink:href="10.3114/sim.2024.109.05" ext-link-type="doi" xlink:type="simple">https://doi.org/10.3114/sim.2024.109.05</ext-link></mixed-citation></ref><ref id="B29"><mixed-citation xmlns:xlink="http://www.w3.org/1999/xlink" xlink:type="simple"><person-group><name name-style="western"><surname>Jiang</surname><given-names>N</given-names></name><name name-style="western"><surname>Voglmayr</surname><given-names>H</given-names></name><name name-style="western"><surname>Li</surname><given-names>JR</given-names></name><name name-style="western"><surname>Xue</surname><given-names>H</given-names></name><name name-style="western"><surname>Li</surname><given-names>Y</given-names></name><name name-style="western"><surname>Crous</surname><given-names>PW</given-names></name></person-group> (<year>2025a</year>) <article-title>Species diversity of <italic><tp:taxon-name><tp:taxon-name-part taxon-name-part-type="genus">Cytospora</tp:taxon-name-part></tp:taxon-name></italic> associated with forest canker diseases in Xizang (Tibet), China.</article-title><source>Persoonia</source><volume>55</volume>: <fpage>361</fpage>–<lpage>438</lpage>. <ext-link xlink:href="10.3114/persoonia.2025.55.10" ext-link-type="doi" xlink:type="simple">https://doi.org/10.3114/persoonia.2025.55.10</ext-link></mixed-citation></ref></ref-list></tp:taxon-treatment>
