# Supplementary material for: ﻿New species and records of Cytospora (Cytosporaceae, Diaporthales) from tree branches in Hebei Province, China
Source: MycoKeys. 2025 Dec 19;126:187–212. doi: 10.3897/mycokeys.126.175474 (PMC12743252; doi:10.3897/mycokeys.126.175474)
Supplement: XML Treatment for Cytospora pseudochrysosperma [file mycokeys.126.175474-treatment3.xml]

<!DOCTYPE tp:taxon-treatment
  PUBLIC "-//TaxonX//DTD Taxonomic Treatment Publishing DTD v0 20100105//EN" "tax-treatment-NSO.dtd">
<tp:taxon-treatment xmlns:tp="http://www.plazi.org/taxpub"><tp:treatment-meta><kwd-group><label>Taxon classification</label><kwd>
                <named-content content-type="kingdom">Fungi</named-content>
              </kwd><kwd>
                <named-content content-type="order">Diaporthales</named-content>
              </kwd><kwd>
                <named-content content-type="family">Valsaceae</named-content>
              </kwd></kwd-group><mixed-citation publication-type="journal"><person-group><name><surname>Pei</surname><given-names>Tingqian</given-names></name><name><surname>Xiong</surname><given-names>Dianguang</given-names></name><name><surname>Liang</surname><given-names>Yingmei</given-names></name></person-group><article-title>﻿New species and records of <italic><tp:taxon-name><tp:taxon-name-part taxon-name-part-type="genus" reg="Cytospora">Cytospora</tp:taxon-name-part></tp:taxon-name></italic> (<tp:taxon-name><tp:taxon-name-part taxon-name-part-type="family">Cytosporaceae</tp:taxon-name-part></tp:taxon-name>, <tp:taxon-name><tp:taxon-name-part taxon-name-part-type="order">Diaporthales</tp:taxon-name-part></tp:taxon-name>) from tree branches in Hebei Province, China</article-title><source>MycoKeys</source><day>19</day><month>12</month><year>2025</year><volume>126</volume><fpage>187</fpage><lpage>212</lpage><pub-id pub-id-type="doi">10.3897/mycokeys.126.175474</pub-id></mixed-citation></tp:treatment-meta><tp:nomenclature><label>﻿</label><tp:taxon-name><object-id xmlns:xlink="http://www.w3.org/1999/xlink" content-type="arpha" xlink:type="simple">DA8A5609-662C-518C-92A4-ABE0C4EE65F0</object-id>
              <tp:taxon-name-part taxon-name-part-type="genus" reg="Cytospora">Cytospora</tp:taxon-name-part>
              <tp:taxon-name-part taxon-name-part-type="species" reg="pseudochrysosperma">pseudochrysosperma</tp:taxon-name-part>
            </tp:taxon-name><tp:taxon-authority>L. Lin &amp; X.L. Fan, Studies in Mycology 109: 372 (2024)</tp:taxon-authority><xref ref-type="fig" rid="F6">Fig. 6</xref></tp:nomenclature><tp:treatment-sec sec-type="description" id="SECID0E3RGK"><title>Description.</title><p><bold><italic>Sexual morph</italic>: <italic>Stromata</italic></bold> Group SII, immersed in the bark, erumpent through the surface, extending to a large circular area, with 12–18 irregularly arranged perithecia. <bold><italic>Conceptacle</italic></bold> absent. <bold><italic>Disc</italic></bold> light grey to black, surrounded by ostioles, with an orange center, circular to ovoid, 123–173 µm in diam. <bold><italic>Ostioles</italic></bold> umber to black when mature, arranged irregularly in a disc, flask-shaped to spherical, 163–244 µm. <bold><italic>Asci</italic></bold> hyaline, with a chitinoid, refractive ring, clavate to elongate-obovoid, 33.5–53.2 × 7.1–10.7 (av. = 46.4 ± 1.9 × 9.4 ± 0.7, n = 30) µm, 8-spored. <bold><italic>Ascospores</italic></bold> hyaline, elongate-allantoid, thin-walled, aseptate, 9.3–11.8 × 1.8–2.7 (av. = 9.9 ± 0.4 × 2.2 ± 0.1, n = 50) µm. <bold><italic>Asexual morph</italic></bold>: not observed.</p></tp:treatment-sec><tp:treatment-sec sec-type="description" id="SECID0EETGK"><title>Culture characteristics.</title><p>Cultures on PDA are white, growing fast, entirely covering the 6 cm Petri dish after 2 d, flat, retained original coloration after 30 d.</p></tp:treatment-sec><tp:treatment-sec sec-type="material" id="SECID0EJTGK"><title>Materials examined.</title><p>China, Hebei Province, Saihanba, <named-content xmlns:xlink="http://www.w3.org/1999/xlink" content-type="dwc:verbatimCoordinates" xlink:type="simple"><named-content content-type="geo-json" specific-use="{&#34;type&#34;:&#34;Point&#34;,&#34;coordinates&#34;:[117.371389,42.392500]}" id="NCID0ESTGK" xlink:type="simple">42°23'33"N, 117°22'17"E</named-content></named-content>, from branches of <italic><tp:taxon-name><tp:taxon-name-part taxon-name-part-type="genus" reg="Salix">Salix</tp:taxon-name-part> <tp:taxon-name-part taxon-name-part-type="species" reg="matsudana">matsudana</tp:taxon-name-part></tp:taxon-name></italic>, 8 July 2024, C.M. Tian, T.Q. Pei &amp; Y.Y. Wu (<named-content xmlns:xlink="http://www.w3.org/1999/xlink" content-type="dwc:institutional_code" xlink:title="Museum of the Beijing Forestry University" xlink:href="http://grbio.org/institution/beijing-forestry-university" xlink:type="simple">BJFC</named-content>-S2552, living culture <abbrev xmlns:xlink="http://www.w3.org/1999/xlink" content-type="institution" xlink:title="China Forestry Culture Collection Center" id="ABBRID0EHUGK" xlink:type="simple">CFCC</abbrev> 72613; <named-content xmlns:xlink="http://www.w3.org/1999/xlink" content-type="dwc:institutional_code" xlink:title="Museum of the Beijing Forestry University" xlink:href="http://grbio.org/institution/beijing-forestry-university" xlink:type="simple">BJFC</named-content>-S2553, living culture <abbrev xmlns:xlink="http://www.w3.org/1999/xlink" content-type="institution" xlink:title="China Forestry Culture Collection Center" id="ABBRID0ERUGK" xlink:type="simple">CFCC</abbrev> 72617).</p></tp:treatment-sec><tp:treatment-sec sec-type="notes" id="SECID0EWUGK"><title>Notes.</title><p><italic><tp:taxon-name><tp:taxon-name-part taxon-name-part-type="genus" reg="Cytospora">Cytospora</tp:taxon-name-part> <tp:taxon-name-part taxon-name-part-type="species" reg="pseudochrysosperma">pseudochrysosperma</tp:taxon-name-part></tp:taxon-name></italic> was initially regarded as <italic><tp:taxon-name><tp:taxon-name-part taxon-name-part-type="genus" reg="Cytospora">C.</tp:taxon-name-part> <tp:taxon-name-part taxon-name-part-type="species" reg="chrysosperma">chrysosperma</tp:taxon-name-part></tp:taxon-name></italic> based on irregularly arranged perithecia and was confirmed to be a pathogen of poplar and willow canker disease in China (<xref ref-type="bibr" rid="B61">Tai 1979</xref>; <xref ref-type="bibr" rid="B67">Wei 1979</xref>; <xref ref-type="bibr" rid="B75">Zhuang 2005</xref>). Based on the phylogenetic discovery that this species resides in a clade distinct from the epitype of <italic><tp:taxon-name><tp:taxon-name-part taxon-name-part-type="genus" reg="Cytospora">C.</tp:taxon-name-part> <tp:taxon-name-part taxon-name-part-type="species" reg="chrysosperma">chrysosperma</tp:taxon-name-part></tp:taxon-name></italic>, <xref ref-type="bibr" rid="B40">Lin et al. (2024)</xref> established it as a new species. <xref ref-type="bibr" rid="B29">Jiang et al. (2025a)</xref> reported that it infects a wide range of hosts, including <italic><tp:taxon-name><tp:taxon-name-part taxon-name-part-type="genus" reg="Betula">Betula</tp:taxon-name-part> <tp:taxon-name-part taxon-name-part-type="species" reg="utilis">utilis</tp:taxon-name-part></tp:taxon-name></italic>, <italic><tp:taxon-name><tp:taxon-name-part taxon-name-part-type="genus" reg="Populus">Populus</tp:taxon-name-part></tp:taxon-name></italic> sp., and <italic><tp:taxon-name><tp:taxon-name-part taxon-name-part-type="genus" reg="Sorbus">Sorbus</tp:taxon-name-part> <tp:taxon-name-part taxon-name-part-type="species" reg="rehderiana">rehderiana</tp:taxon-name-part></tp:taxon-name></italic>; notably, it is frequently isolated from various <italic><tp:taxon-name><tp:taxon-name-part taxon-name-part-type="genus" reg="Salix">Salix</tp:taxon-name-part></tp:taxon-name></italic> spp., such as <italic><tp:taxon-name><tp:taxon-name-part taxon-name-part-type="genus" reg="Salix">S.</tp:taxon-name-part> <tp:taxon-name-part taxon-name-part-type="species" reg="takasagoalpina">takasagoalpina</tp:taxon-name-part></tp:taxon-name></italic>, <italic><tp:taxon-name><tp:taxon-name-part taxon-name-part-type="genus" reg="Salix">S.</tp:taxon-name-part> <tp:taxon-name-part taxon-name-part-type="species" reg="caprea">caprea</tp:taxon-name-part></tp:taxon-name></italic>, <italic><tp:taxon-name><tp:taxon-name-part taxon-name-part-type="genus" reg="Salix">S.</tp:taxon-name-part> <tp:taxon-name-part taxon-name-part-type="species" reg="integra">integra</tp:taxon-name-part></tp:taxon-name></italic>, and <italic><tp:taxon-name><tp:taxon-name-part taxon-name-part-type="genus" reg="Salix">S.</tp:taxon-name-part> <tp:taxon-name-part taxon-name-part-type="species" reg="chaenomeloides">chaenomeloides</tp:taxon-name-part></tp:taxon-name></italic>. Although in the <italic>tub2</italic> single-gene phylogeny the sequences of <italic><tp:taxon-name><tp:taxon-name-part taxon-name-part-type="genus" reg="Cytospora">C.</tp:taxon-name-part> <tp:taxon-name-part taxon-name-part-type="species" reg="pseudochrysosperma">pseudochrysosperma</tp:taxon-name-part></tp:taxon-name></italic> did not form a monophyletic clade (see S1), this is likely attributed to intraspecific genetic variation potentially driven by geographical differences. Crucially, in the multi-locus phylogenetic analysis, all <italic><tp:taxon-name><tp:taxon-name-part taxon-name-part-type="genus" reg="Cytospora">C.</tp:taxon-name-part> <tp:taxon-name-part taxon-name-part-type="species" reg="pseudochrysosperma">pseudochrysosperma</tp:taxon-name-part></tp:taxon-name></italic> isolates, including strains <abbrev xmlns:xlink="http://www.w3.org/1999/xlink" content-type="institution" xlink:title="China Forestry Culture Collection Center" id="ABBRID0EZZGK" xlink:type="simple">CFCC</abbrev> 72613 and <abbrev xmlns:xlink="http://www.w3.org/1999/xlink" content-type="institution" xlink:title="China Forestry Culture Collection Center" id="ABBRID0E5ZGK" xlink:type="simple">CFCC</abbrev> 72617 obtained from <italic><tp:taxon-name><tp:taxon-name-part taxon-name-part-type="genus" reg="Salix">S.</tp:taxon-name-part> <tp:taxon-name-part taxon-name-part-type="species" reg="matsudana">matsudana</tp:taxon-name-part></tp:taxon-name></italic> in this study, clustered together with a highly supported clade (<abbrev xmlns:xlink="http://www.w3.org/1999/xlink" xlink:title="Maximum Likelihood bootstrap values" id="ABBRID0EO1GK" xlink:type="simple">MLBP</abbrev>/<abbrev xmlns:xlink="http://www.w3.org/1999/xlink" xlink:title="Bayesian posterior probabilities" id="ABBRID0ES1GK" xlink:type="simple">BPP</abbrev> = 97/1.00). This robust phylogenetic placement, coupled with congruent morphological characteristics, confirms their identification as <italic><tp:taxon-name><tp:taxon-name-part taxon-name-part-type="genus" reg="Cytospora">C.</tp:taxon-name-part> <tp:taxon-name-part taxon-name-part-type="species" reg="pseudochrysosperma">pseudochrysosperma</tp:taxon-name-part></tp:taxon-name></italic> and extends the known host range to <italic><tp:taxon-name><tp:taxon-name-part taxon-name-part-type="genus" reg="Salix">S.</tp:taxon-name-part> <tp:taxon-name-part taxon-name-part-type="species" reg="matsudana">matsudana</tp:taxon-name-part></tp:taxon-name></italic>. This expands its previously documented locations in Gansu and Xizang to the new province, Hebei.</p><fig id="F6" position="float" orientation="portrait"><object-id xmlns:xlink="http://www.w3.org/1999/xlink" content-type="doi" xlink:type="simple">10.3897/mycokeys.126.175474.figure6</object-id><object-id xmlns:xlink="http://www.w3.org/1999/xlink" content-type="arpha" xlink:type="simple">11CF7AB7-2AA2-566E-9DE4-678A1B3C6073</object-id><label>Figure 6.</label><caption><p><italic><tp:taxon-name><tp:taxon-name-part taxon-name-part-type="genus" reg="Cytospora">Cytospora</tp:taxon-name-part> <tp:taxon-name-part taxon-name-part-type="species" reg="pseudochrysosperma">pseudochrysosperma</tp:taxon-name-part></tp:taxon-name></italic> (<named-content xmlns:xlink="http://www.w3.org/1999/xlink" content-type="dwc:institutional_code" xlink:title="Museum of the Beijing Forestry University" xlink:href="http://grbio.org/institution/beijing-forestry-university" xlink:type="simple">BJFC</named-content>-S2553). <bold>A, B.</bold> Habit of pseudostroma on branch; <bold>C.</bold> Transverse section through pseudostroma with ascomata; <bold>D.</bold> Longitudinal section through pseudostroma with ascomata; <bold>E, F.</bold> Asci; <bold>G.</bold> Ascospores. Scale bars: 100 μm (<bold>B–D</bold>); 10 μm (<bold>E–G</bold>).</p></caption><graphic xmlns:xlink="http://www.w3.org/1999/xlink" xlink:href="mycokeys-126-187-g006.jpg" position="float" orientation="portrait" xlink:type="simple" id="oo_1496487.jpg"><uri content-type="original_file" xlink:type="simple">https://binary.pensoft.net/fig/1496487</uri></graphic></fig></tp:treatment-sec><ref-list><ref id="B61"><mixed-citation xmlns:xlink="http://www.w3.org/1999/xlink" xlink:type="simple"><person-group><name name-style="western"><surname>Tai</surname><given-names>FL</given-names></name></person-group> (<year>1979</year>) Sylloge Fungorum Sinicorum. Science Press, Beijing.</mixed-citation></ref><ref id="B67"><mixed-citation xmlns:xlink="http://www.w3.org/1999/xlink" xlink:type="simple"><person-group><name name-style="western"><surname>Wei</surname><given-names>JC</given-names></name></person-group> (<year>1979</year>) Identification of Fungus Handbook. Shanghai Science and Technology Press, China.</mixed-citation></ref><ref id="B75"><mixed-citation xmlns:xlink="http://www.w3.org/1999/xlink" xlink:type="simple"><person-group><name name-style="western"><surname>Zhuang</surname><given-names>WY</given-names></name></person-group> (<year>2005</year>) <tp:taxon-name><tp:taxon-name-part taxon-name-part-type="kingdom">Fungi</tp:taxon-name-part></tp:taxon-name> of Northwestern China. Ithaca, NewYork, USA.</mixed-citation></ref><ref id="B40"><mixed-citation xmlns:xlink="http://www.w3.org/1999/xlink" xlink:type="simple"><person-group><name name-style="western"><surname>Lin</surname><given-names>L</given-names></name><name name-style="western"><surname>Fan</surname><given-names>XL</given-names></name><name name-style="western"><surname>Groenewald</surname><given-names>JZ</given-names></name><name name-style="western"><surname>Jam</surname><given-names>F</given-names></name><name name-style="western"><surname>Wingfield</surname><given-names>MJ</given-names></name><name name-style="western"><surname>Voglmayr</surname><given-names>H</given-names></name><name name-style="western"><surname>Jaklitsch</surname><given-names>W</given-names></name><name name-style="western"><surname>Castlebury</surname><given-names>LA</given-names></name><name name-style="western"><surname>Tian</surname><given-names>CM</given-names></name><name name-style="western"><surname>Crous</surname><given-names>PW</given-names></name></person-group> (<year>2024</year>) <article-title><italic><tp:taxon-name><tp:taxon-name-part taxon-name-part-type="genus">Cytospora</tp:taxon-name-part></tp:taxon-name></italic>: An important genus of canker pathogens.</article-title><source>Studies in Mycology</source><volume>109</volume>(<issue>1</issue>): <fpage>323</fpage>–<lpage>401</lpage>. <ext-link xlink:href="10.3114/sim.2024.109.05" ext-link-type="doi" xlink:type="simple">https://doi.org/10.3114/sim.2024.109.05</ext-link></mixed-citation></ref><ref id="B29"><mixed-citation xmlns:xlink="http://www.w3.org/1999/xlink" xlink:type="simple"><person-group><name name-style="western"><surname>Jiang</surname><given-names>N</given-names></name><name name-style="western"><surname>Voglmayr</surname><given-names>H</given-names></name><name name-style="western"><surname>Li</surname><given-names>JR</given-names></name><name name-style="western"><surname>Xue</surname><given-names>H</given-names></name><name name-style="western"><surname>Li</surname><given-names>Y</given-names></name><name name-style="western"><surname>Crous</surname><given-names>PW</given-names></name></person-group> (<year>2025a</year>) <article-title>Species diversity of <italic><tp:taxon-name><tp:taxon-name-part taxon-name-part-type="genus">Cytospora</tp:taxon-name-part></tp:taxon-name></italic> associated with forest canker diseases in Xizang (Tibet), China.</article-title><source>Persoonia</source><volume>55</volume>: <fpage>361</fpage>–<lpage>438</lpage>. <ext-link xlink:href="10.3114/persoonia.2025.55.10" ext-link-type="doi" xlink:type="simple">https://doi.org/10.3114/persoonia.2025.55.10</ext-link></mixed-citation></ref></ref-list></tp:taxon-treatment>
