# Supplementary material for: ﻿New species and records of Cytospora (Cytosporaceae, Diaporthales) from tree branches in Hebei Province, China
Source: MycoKeys. 2025 Dec 19;126:187–212. doi: 10.3897/mycokeys.126.175474 (PMC12743252; doi:10.3897/mycokeys.126.175474)
Supplement: XML Treatment for Cytospora sophoricola [file mycokeys.126.175474-treatment4.xml]

<!DOCTYPE tp:taxon-treatment
  PUBLIC "-//TaxonX//DTD Taxonomic Treatment Publishing DTD v0 20100105//EN" "tax-treatment-NSO.dtd">
<tp:taxon-treatment xmlns:tp="http://www.plazi.org/taxpub"><tp:treatment-meta><kwd-group><label>Taxon classification</label><kwd>
                <named-content content-type="kingdom">Fungi</named-content>
              </kwd><kwd>
                <named-content content-type="order">Diaporthales</named-content>
              </kwd><kwd>
                <named-content content-type="family">Valsaceae</named-content>
              </kwd></kwd-group><mixed-citation publication-type="journal"><person-group><name><surname>Pei</surname><given-names>Tingqian</given-names></name><name><surname>Xiong</surname><given-names>Dianguang</given-names></name><name><surname>Liang</surname><given-names>Yingmei</given-names></name></person-group><article-title>﻿New species and records of <italic><tp:taxon-name><tp:taxon-name-part taxon-name-part-type="genus" reg="Cytospora">Cytospora</tp:taxon-name-part></tp:taxon-name></italic> (<tp:taxon-name><tp:taxon-name-part taxon-name-part-type="family">Cytosporaceae</tp:taxon-name-part></tp:taxon-name>, <tp:taxon-name><tp:taxon-name-part taxon-name-part-type="order">Diaporthales</tp:taxon-name-part></tp:taxon-name>) from tree branches in Hebei Province, China</article-title><source>MycoKeys</source><day>19</day><month>12</month><year>2025</year><volume>126</volume><fpage>187</fpage><lpage>212</lpage><pub-id pub-id-type="doi">10.3897/mycokeys.126.175474</pub-id></mixed-citation></tp:treatment-meta><tp:nomenclature><label>﻿</label><tp:taxon-name><object-id xmlns:xlink="http://www.w3.org/1999/xlink" content-type="arpha" xlink:type="simple">9F61644B-D1A5-5207-9C80-7CC77D24C291</object-id>
              <tp:taxon-name-part taxon-name-part-type="genus" reg="Cytospora">Cytospora</tp:taxon-name-part>
              <tp:taxon-name-part taxon-name-part-type="species" reg="sophoricola">sophoricola</tp:taxon-name-part>
            </tp:taxon-name><tp:taxon-authority>C.M. Tian &amp; X.L. Fan, Mycoscience 55 (4): 254 (2013)</tp:taxon-authority><xref ref-type="fig" rid="F7">Fig. 7</xref></tp:nomenclature><tp:treatment-sec sec-type="description" id="SECID0EN5GK"><title>Description.</title><p><bold><italic>Sexual morph</italic></bold>: not observed. <bold><italic>Asexual morph</italic>: <italic>Conidiomata</italic></bold> Group AIII (type a11), immersed in the bark, scattered, erumpent through the bark surface, circular to ovoid, with multiple locules. <bold><italic>Conceptacle</italic></bold> absent. <bold><italic>Disc</italic></bold> conspicuous, grey to black, circular to ovoid, 260–320 μm in diam, with one ostiole per disc. <bold><italic>Ostiole</italic></bold> in the center of the disc, black, 50–110 µm. <bold><italic>Locules</italic></bold> numerous, subdivided frequently with common walls, 106–212 µm. <bold><italic>Conidiophores</italic></bold> hyaline, branched at the base or occasionally unbranched, 11–16 × 0.7–1.4 (av. = 13 ± 2.1 × 1.1 ± 0.3, n = 50) μm. <bold><italic>Conidiogenous cells</italic></bold> enteroblastic, phialidic. <bold><italic>Conidia</italic></bold> hyaline, elongate-allantoid, smooth, aseptate, 5.9–7.9 × 1.5–2.0 (av. = 6.5 ± 0.4 × 1.6 ± 0.1, n = 50) μm.</p></tp:treatment-sec><tp:treatment-sec sec-type="description" id="SECID0E36GK"><title>Culture characteristics.</title><p>Cultures on PDA initially white, reaching a diameter of 5 cm after 10 d, entirely covering the 6 cm Petri dish, colonies appear flat with uneven growth, later turning tan-brown.</p><fig id="F7" position="float" orientation="portrait"><object-id xmlns:xlink="http://www.w3.org/1999/xlink" content-type="doi" xlink:type="simple">10.3897/mycokeys.126.175474.figure7</object-id><object-id xmlns:xlink="http://www.w3.org/1999/xlink" content-type="arpha" xlink:type="simple">A6100791-5F6B-5883-A0EA-FEE5D53CD42E</object-id><label>Figure 7.</label><caption><p><italic><tp:taxon-name><tp:taxon-name-part taxon-name-part-type="genus" reg="Cytospora">Cytospora</tp:taxon-name-part> <tp:taxon-name-part taxon-name-part-type="species" reg="sophoricola">sophoricola</tp:taxon-name-part></tp:taxon-name></italic> (<named-content xmlns:xlink="http://www.w3.org/1999/xlink" content-type="dwc:institutional_code" xlink:title="Museum of the Beijing Forestry University" xlink:href="http://grbio.org/institution/beijing-forestry-university" xlink:type="simple">BJFC</named-content>-S2554). <bold>A, B.</bold> Habit of pseudostromata on branch; <bold>C.</bold> Transverse section through conidiomata; <bold>D.</bold> Longitudinal section through conidiomata; <bold>E.</bold> Conidiophores and conidiogenous cells; <bold>F.</bold> Conidia. Scale bars: 100 µm (<bold>B–D</bold>); 10 µm (<bold>E, F</bold>).</p></caption><graphic xmlns:xlink="http://www.w3.org/1999/xlink" xlink:href="mycokeys-126-187-g007.jpg" position="float" orientation="portrait" xlink:type="simple" id="oo_1496488.jpg"><uri content-type="original_file" xlink:type="simple">https://binary.pensoft.net/fig/1496488</uri></graphic></fig></tp:treatment-sec><tp:treatment-sec sec-type="material" id="SECID0EMBHK"><title>Materials examined.</title><p>China, Hebei Province, Saihanba, <named-content xmlns:xlink="http://www.w3.org/1999/xlink" content-type="dwc:verbatimCoordinates" xlink:type="simple"><named-content content-type="geo-json" specific-use="{&#34;type&#34;:&#34;Point&#34;,&#34;coordinates&#34;:[117.371389,42.392500]}" id="NCID0EVBHK" xlink:type="simple">42°23'33"N, 117°22'17"E</named-content></named-content>, from branches of <italic><tp:taxon-name><tp:taxon-name-part taxon-name-part-type="genus" reg="Caragana">Caragana</tp:taxon-name-part> <tp:taxon-name-part taxon-name-part-type="species" reg="microphylla">microphylla</tp:taxon-name-part></tp:taxon-name></italic>, 8 July 2024, C.M. Tian, T.Q. Pei &amp; Y.Y. Wu (<named-content xmlns:xlink="http://www.w3.org/1999/xlink" content-type="dwc:institutional_code" xlink:title="Museum of the Beijing Forestry University" xlink:href="http://grbio.org/institution/beijing-forestry-university" xlink:type="simple">BJFC</named-content>-S2554, living culture <abbrev xmlns:xlink="http://www.w3.org/1999/xlink" content-type="institution" xlink:title="China Forestry Culture Collection Center" id="ABBRID0EKCHK" xlink:type="simple">CFCC</abbrev> 72610).</p><p><bold>Notes.</bold><italic><tp:taxon-name><tp:taxon-name-part taxon-name-part-type="genus" reg="Cytospora">Cytospora</tp:taxon-name-part> <tp:taxon-name-part taxon-name-part-type="species" reg="sophoricola">sophoricola</tp:taxon-name-part></tp:taxon-name></italic> was first observed on branches of <italic><tp:taxon-name><tp:taxon-name-part taxon-name-part-type="genus" reg="Sophora">Sophora</tp:taxon-name-part> <tp:taxon-name-part taxon-name-part-type="species" reg="japonica">japonica</tp:taxon-name-part></tp:taxon-name></italic> in Gansu Province by <xref ref-type="bibr" rid="B15">Fan et al. (2014)</xref>. It is similar to <italic><tp:taxon-name><tp:taxon-name-part taxon-name-part-type="genus" reg="Cytospora">C.</tp:taxon-name-part> <tp:taxon-name-part taxon-name-part-type="species" reg="schulzeri">schulzeri</tp:taxon-name-part></tp:taxon-name></italic> (recorded from <italic><tp:taxon-name><tp:taxon-name-part taxon-name-part-type="genus" reg="Malus">Malus</tp:taxon-name-part></tp:taxon-name></italic>) and <italic><tp:taxon-name><tp:taxon-name-part taxon-name-part-type="genus" reg="Cytospora">C.</tp:taxon-name-part> <tp:taxon-name-part taxon-name-part-type="species" reg="carbonacea">carbonacea</tp:taxon-name-part></tp:taxon-name></italic> (reported from <italic><tp:taxon-name><tp:taxon-name-part taxon-name-part-type="genus" reg="Ulmus">Ulmus</tp:taxon-name-part></tp:taxon-name></italic>), but it can be distinguished from them based on the diameters of the disc and locules, the number of ostioles, and the size of the conidia. In this study, <abbrev xmlns:xlink="http://www.w3.org/1999/xlink" content-type="institution" xlink:title="China Forestry Culture Collection Center" id="ABBRID0EREHK" xlink:type="simple">CFCC</abbrev> 72610 was isolated from branches of <italic><tp:taxon-name><tp:taxon-name-part taxon-name-part-type="genus" reg="Caragana">Caragana</tp:taxon-name-part> <tp:taxon-name-part taxon-name-part-type="species" reg="microphylla">microphylla</tp:taxon-name-part></tp:taxon-name></italic> and clustered in a well-supported clade (<abbrev xmlns:xlink="http://www.w3.org/1999/xlink" xlink:title="Maximum Likelihood bootstrap values" id="ABBRID0EBFHK" xlink:type="simple">MLBP</abbrev>/<abbrev xmlns:xlink="http://www.w3.org/1999/xlink" xlink:title="Bayesian posterior probabilities" id="ABBRID0EFFHK" xlink:type="simple">BPP</abbrev> = 100/1.00) with <abbrev xmlns:xlink="http://www.w3.org/1999/xlink" content-type="institution" xlink:title="China Forestry Culture Collection Center" id="ABBRID0EJFHK" xlink:type="simple">CFCC</abbrev> 89595 (the ex-holotype culture of <italic><tp:taxon-name><tp:taxon-name-part taxon-name-part-type="genus" reg="Cytospora">C.</tp:taxon-name-part> <tp:taxon-name-part taxon-name-part-type="species" reg="sophoricola">sophoricola</tp:taxon-name-part></tp:taxon-name></italic>) (Fig. <xref ref-type="fig" rid="F3">3</xref>). Therefore, <abbrev xmlns:xlink="http://www.w3.org/1999/xlink" content-type="institution" xlink:title="China Forestry Culture Collection Center" id="ABBRID0E4FHK" xlink:type="simple">CFCC</abbrev> 72610 is identified as <italic><tp:taxon-name><tp:taxon-name-part taxon-name-part-type="genus" reg="Cytospora">C.</tp:taxon-name-part> <tp:taxon-name-part taxon-name-part-type="species" reg="sophoricola">sophoricola</tp:taxon-name-part></tp:taxon-name></italic>, representing a new host record for <italic><tp:taxon-name><tp:taxon-name-part taxon-name-part-type="genus" reg="Cytospora">C.</tp:taxon-name-part> <tp:taxon-name-part taxon-name-part-type="species" reg="sophoricola">sophoricola</tp:taxon-name-part></tp:taxon-name></italic> on <italic><tp:taxon-name><tp:taxon-name-part taxon-name-part-type="genus" reg="Caragana">Caragana</tp:taxon-name-part> <tp:taxon-name-part taxon-name-part-type="species" reg="microphylla">microphylla</tp:taxon-name-part></tp:taxon-name></italic> and its first documented occurrence in Hebei Province, China.</p></tp:treatment-sec><tp:treatment-sec><!--Section generated to contain objects referenced in tp:taxon-treatment.--><fig id="F3" position="float" orientation="portrait"><object-id xmlns:xlink="http://www.w3.org/1999/xlink" content-type="doi" xlink:type="simple">10.3897/mycokeys.126.175474.figure3</object-id><object-id xmlns:xlink="http://www.w3.org/1999/xlink" content-type="arpha" xlink:type="simple">D4883694-6EB2-58C4-8D0F-0D588DD8063F</object-id><label>Figure 3.</label><caption><p>Phylogenetic tree inferred from <abbrev xmlns:xlink="http://www.w3.org/1999/xlink" xlink:title="Maximum Likelihood" id="ABBRID0EF3EK" xlink:type="simple">ML</abbrev> analysis based on combined ITS, <italic>act</italic>, <italic>rpb2</italic>, <italic>tef1-α</italic>, and <italic>tub2</italic> sequence data of the <italic>Ribis</italic> SC. The tree was rooted with <italic><tp:taxon-name><tp:taxon-name-part taxon-name-part-type="genus" reg="Cytospora">Cytospora</tp:taxon-name-part> <tp:taxon-name-part taxon-name-part-type="species" reg="donglingensis">donglingensis</tp:taxon-name-part></tp:taxon-name></italic> (<abbrev xmlns:xlink="http://www.w3.org/1999/xlink" content-type="institution" xlink:title="China Forestry Culture Collection Center" id="ABBRID0ED4EK" xlink:type="simple">CFCC</abbrev> 53159) and <italic><tp:taxon-name><tp:taxon-name-part taxon-name-part-type="genus" reg="Cytospora">C.</tp:taxon-name-part> <tp:taxon-name-part taxon-name-part-type="species" reg="viticola">viticola</tp:taxon-name-part></tp:taxon-name></italic> (CBS 141605). Numbers above the branches indicate <abbrev xmlns:xlink="http://www.w3.org/1999/xlink" xlink:title="Maximum Likelihood bootstrap values" id="ABBRID0ET4EK" xlink:type="simple">MLBP</abbrev> ≥ 75% and <abbrev xmlns:xlink="http://www.w3.org/1999/xlink" xlink:title="Bayesian posterior probabilities" id="ABBRID0EX4EK" xlink:type="simple">BPP</abbrev> ≥ 0.90. Ex-type isolates are in bold. Isolates in this study are highlighted in two different colors, with the new species shown in orange and the known species shown in green.</p></caption><graphic xmlns:xlink="http://www.w3.org/1999/xlink" xlink:href="mycokeys-126-187-g003.jpg" position="float" orientation="portrait" xlink:type="simple" id="oo_1496484.jpg"><uri content-type="original_file" xlink:type="simple">https://binary.pensoft.net/fig/1496484</uri></graphic></fig></tp:treatment-sec><ref-list><ref id="B15"><mixed-citation xmlns:xlink="http://www.w3.org/1999/xlink" xlink:type="simple"><person-group><name name-style="western"><surname>Fan</surname><given-names>XL</given-names></name><name name-style="western"><surname>Liang</surname><given-names>YM</given-names></name><name name-style="western"><surname>Ma</surname><given-names>R</given-names></name><name name-style="western"><surname>Tian</surname><given-names>CM</given-names></name></person-group> (<year>2014</year>) Morphological and phylogenetic studies of <italic><tp:taxon-name><tp:taxon-name-part taxon-name-part-type="genus">Cytospora</tp:taxon-name-part></tp:taxon-name></italic> (<tp:taxon-name><tp:taxon-name-part taxon-name-part-type="family">Valsaceae</tp:taxon-name-part></tp:taxon-name>, <tp:taxon-name><tp:taxon-name-part taxon-name-part-type="order">Diaporthales</tp:taxon-name-part></tp:taxon-name>) isolates from Chinese scholar tree, with description of a new species. Mycoscience 55(4). <ext-link xlink:href="10.1016/j.myc.2013.10.001" ext-link-type="doi" xlink:type="simple">https://doi.org/10.1016/j.myc.2013.10.001</ext-link></mixed-citation></ref></ref-list></tp:taxon-treatment>
