# Supplementary material for: ﻿New species and records of Cytospora (Cytosporaceae, Diaporthales) from tree branches in Hebei Province, China
Source: MycoKeys. 2025 Dec 19;126:187–212. doi: 10.3897/mycokeys.126.175474 (PMC12743252; doi:10.3897/mycokeys.126.175474)
Supplement: XML Treatment for Cytospora yinchuanensis [file mycokeys.126.175474-treatment6.xml]

<!DOCTYPE tp:taxon-treatment
  PUBLIC "-//TaxonX//DTD Taxonomic Treatment Publishing DTD v0 20100105//EN" "tax-treatment-NSO.dtd">
<tp:taxon-treatment xmlns:tp="http://www.plazi.org/taxpub"><tp:treatment-meta><kwd-group><label>Taxon classification</label><kwd>
                <named-content content-type="kingdom">Fungi</named-content>
              </kwd><kwd>
                <named-content content-type="order">Diaporthales</named-content>
              </kwd><kwd>
                <named-content content-type="family">Valsaceae</named-content>
              </kwd></kwd-group><mixed-citation publication-type="journal"><person-group><name><surname>Pei</surname><given-names>Tingqian</given-names></name><name><surname>Xiong</surname><given-names>Dianguang</given-names></name><name><surname>Liang</surname><given-names>Yingmei</given-names></name></person-group><article-title>﻿New species and records of <italic><tp:taxon-name><tp:taxon-name-part taxon-name-part-type="genus" reg="Cytospora">Cytospora</tp:taxon-name-part></tp:taxon-name></italic> (<tp:taxon-name><tp:taxon-name-part taxon-name-part-type="family">Cytosporaceae</tp:taxon-name-part></tp:taxon-name>, <tp:taxon-name><tp:taxon-name-part taxon-name-part-type="order">Diaporthales</tp:taxon-name-part></tp:taxon-name>) from tree branches in Hebei Province, China</article-title><source>MycoKeys</source><day>19</day><month>12</month><year>2025</year><volume>126</volume><fpage>187</fpage><lpage>212</lpage><pub-id pub-id-type="doi">10.3897/mycokeys.126.175474</pub-id></mixed-citation></tp:treatment-meta><tp:nomenclature><label>﻿</label><tp:taxon-name><object-id xmlns:xlink="http://www.w3.org/1999/xlink" content-type="arpha" xlink:type="simple">E028C11E-0764-5C17-B9BB-8979A8F814F6</object-id>
              <tp:taxon-name-part taxon-name-part-type="genus" reg="Cytospora">Cytospora</tp:taxon-name-part>
              <tp:taxon-name-part taxon-name-part-type="species" reg="yinchuanensis">yinchuanensis</tp:taxon-name-part>
            </tp:taxon-name><tp:taxon-authority>L. Lin &amp; X.L. Fan, Studies in Mycology. 109: 393 (2024)</tp:taxon-authority><xref ref-type="fig" rid="F9">Fig. 9</xref></tp:nomenclature><tp:treatment-sec sec-type="description" id="SECID0E5RHK"><title>Description.</title><p><bold><italic>Sexual morph</italic></bold>: not observed. <bold><italic>Asexual morph</italic>: <italic>Conidiomata</italic></bold> Group AII (type a6), immersed in bark, erumpent when mature, flat, discoid, flask-shaped to conical, with large multi-locules. <bold><italic>Conceptacle</italic></bold> absent. <bold><italic>Disc</italic></bold> light brown, circular to ovoid, 164–245 µm in diam, with one ostiole per disc. <bold><italic>Ostiole</italic></bold> circular to ovoid, isabelline to black, 35–45 µm. <bold><italic>Locules</italic></bold> subdivided frequently by invaginations with common walls, 149–299 µm. <bold><italic>Conidiophores</italic></bold> unbranched or branched at the bases, 13–20 × 1.5–2 (av. = 18 ± 2.3 × 1.7 ± 0.3, n = 30) µm. <bold><italic>Conidia</italic></bold> hyaline, unicellular, eguttulate, elongate-allantoid, 5.9–7.6 × 1.0–1.6 (av. = 6.3 ± 0.2 × 1.3 ± 0.1, n = 50) µm.</p></tp:treatment-sec><tp:treatment-sec sec-type="description" id="SECID0EKTHK"><title>Culture characteristics.</title><p>Cultures initially white, covering the entire 6 cm Petri dish within 2 d, exhibiting radially uniform growth; no color change observed at 4 d, with mycelium becoming denser after 7 d.</p></tp:treatment-sec><tp:treatment-sec sec-type="material" id="SECID0EPTHK"><title>Materials examined.</title><p>China, Hebei Province, Saihanba District, <named-content xmlns:xlink="http://www.w3.org/1999/xlink" content-type="dwc:verbatimCoordinates" xlink:type="simple"><named-content content-type="geo-json" specific-use="{&#34;type&#34;:&#34;Point&#34;,&#34;coordinates&#34;:[117.371389,42.392500]}" id="NCID0EYTHK" xlink:type="simple">42°23'33"N, 117°22'17"E</named-content></named-content>, from branches of <italic><tp:taxon-name><tp:taxon-name-part taxon-name-part-type="genus" reg="Malus">Malus</tp:taxon-name-part> <tp:taxon-name-part taxon-name-part-type="species" reg="spectabilis">spectabilis</tp:taxon-name-part></tp:taxon-name></italic>, 11 September 2024, C.M. Tian, T.Q. Pei &amp; M.H. Wang (<named-content xmlns:xlink="http://www.w3.org/1999/xlink" content-type="dwc:institutional_code" xlink:title="Museum of the Beijing Forestry University" xlink:href="http://grbio.org/institution/beijing-forestry-university" xlink:type="simple">BJFC</named-content>-S2556, living culture <abbrev xmlns:xlink="http://www.w3.org/1999/xlink" content-type="institution" xlink:title="China Forestry Culture Collection Center" id="ABBRID0ENUHK" xlink:type="simple">CFCC</abbrev> 72611); <named-content xmlns:xlink="http://www.w3.org/1999/xlink" content-type="dwc:verbatimCoordinates" xlink:type="simple"><named-content content-type="geo-json" specific-use="{&#34;type&#34;:&#34;Point&#34;,&#34;coordinates&#34;:[117.371389,42.392500]}" id="NCID0EVUHK" xlink:type="simple">42°23'33"N, 117°22'17"E</named-content></named-content>, from branches of <italic><tp:taxon-name><tp:taxon-name-part taxon-name-part-type="genus" reg="Malus">M.</tp:taxon-name-part> <tp:taxon-name-part taxon-name-part-type="species" reg="pumila">pumila</tp:taxon-name-part></tp:taxon-name></italic>, 11 September 2024, C.M. Tian, T.Q. Pei &amp; M.H. Wang (<named-content xmlns:xlink="http://www.w3.org/1999/xlink" content-type="dwc:institutional_code" xlink:title="Museum of the Beijing Forestry University" xlink:href="http://grbio.org/institution/beijing-forestry-university" xlink:type="simple">BJFC</named-content>-S2557, living culture <abbrev xmlns:xlink="http://www.w3.org/1999/xlink" content-type="institution" xlink:title="China Forestry Culture Collection Center" id="ABBRID0EKVHK" xlink:type="simple">CFCC</abbrev> 72612).</p></tp:treatment-sec><tp:treatment-sec sec-type="notes" id="SECID0EPVHK"><title>Notes.</title><p><italic><tp:taxon-name><tp:taxon-name-part taxon-name-part-type="genus" reg="Cytospora">Cytospora</tp:taxon-name-part> <tp:taxon-name-part taxon-name-part-type="species" reg="yinchuanensis">yinchuanensis</tp:taxon-name-part></tp:taxon-name></italic> was initially misidentified as <italic><tp:taxon-name><tp:taxon-name-part taxon-name-part-type="genus" reg="Cytospora">C.</tp:taxon-name-part> <tp:taxon-name-part taxon-name-part-type="species" reg="schulzeri">schulzeri</tp:taxon-name-part></tp:taxon-name></italic> based on its numerous ostioles and erumpent pycnidia (<xref ref-type="bibr" rid="B18">Fan et al. 2020</xref>) and was reported to cause canker and dieback disease. <xref ref-type="bibr" rid="B40">Lin et al. (2024)</xref> isolated this strain from <italic><tp:taxon-name><tp:taxon-name-part taxon-name-part-type="genus" reg="Malus">Malus</tp:taxon-name-part> <tp:taxon-name-part taxon-name-part-type="species" reg="pumila">pumila</tp:taxon-name-part></tp:taxon-name></italic> in Ningxia and first described it as a new species, <italic><tp:taxon-name><tp:taxon-name-part taxon-name-part-type="genus" reg="Cytospora">C.</tp:taxon-name-part> <tp:taxon-name-part taxon-name-part-type="species" reg="yinchuanensis">yinchuanensis</tp:taxon-name-part></tp:taxon-name></italic>, based on phylogenetic inference. In this study, two isolates (<abbrev xmlns:xlink="http://www.w3.org/1999/xlink" content-type="institution" xlink:title="China Forestry Culture Collection Center" id="ABBRID0EJXHK" xlink:type="simple">CFCC</abbrev> 72611 and <abbrev xmlns:xlink="http://www.w3.org/1999/xlink" content-type="institution" xlink:title="China Forestry Culture Collection Center" id="ABBRID0EOXHK" xlink:type="simple">CFCC</abbrev> 72612) grouped together with <italic><tp:taxon-name><tp:taxon-name-part taxon-name-part-type="genus" reg="Cytospora">C.</tp:taxon-name-part> <tp:taxon-name-part taxon-name-part-type="species" reg="yinchuanensis">yinchuanensis</tp:taxon-name-part></tp:taxon-name></italic> (<abbrev xmlns:xlink="http://www.w3.org/1999/xlink" xlink:title="Maximum Likelihood bootstrap values" id="ABBRID0E5XHK" xlink:type="simple">MLBP</abbrev>/<abbrev xmlns:xlink="http://www.w3.org/1999/xlink" xlink:title="Bayesian posterior probabilities" id="ABBRID0ECYHK" xlink:type="simple">BPP</abbrev> = 100/1.00), and their morphological characteristics are similar. Therefore, they are identified as <italic><tp:taxon-name><tp:taxon-name-part taxon-name-part-type="genus" reg="Cytospora">C.</tp:taxon-name-part> <tp:taxon-name-part taxon-name-part-type="species" reg="yinchuanensis">yinchuanensis</tp:taxon-name-part></tp:taxon-name></italic>, representing a new host record on <italic><tp:taxon-name><tp:taxon-name-part taxon-name-part-type="genus" reg="Malus">M.</tp:taxon-name-part> <tp:taxon-name-part taxon-name-part-type="species" reg="spectabilis">spectabilis</tp:taxon-name-part></tp:taxon-name></italic> and the first record in Hebei Province.</p><fig id="F9" position="float" orientation="portrait"><object-id xmlns:xlink="http://www.w3.org/1999/xlink" content-type="doi" xlink:type="simple">10.3897/mycokeys.126.175474.figure9</object-id><object-id xmlns:xlink="http://www.w3.org/1999/xlink" content-type="arpha" xlink:type="simple">9AABE0EC-E368-5DC0-A3BA-5E3CBFCF830D</object-id><label>Figure 9.</label><caption><p><italic><tp:taxon-name><tp:taxon-name-part taxon-name-part-type="genus" reg="Cytospora">Cytospora</tp:taxon-name-part> <tp:taxon-name-part taxon-name-part-type="species" reg="yinchuanensis">yinchuanensis</tp:taxon-name-part></tp:taxon-name></italic> (<named-content xmlns:xlink="http://www.w3.org/1999/xlink" content-type="dwc:institutional_code" xlink:title="Museum of the Beijing Forestry University" xlink:href="http://grbio.org/institution/beijing-forestry-university" xlink:type="simple">BJFC</named-content>-S2557). <bold>A, B.</bold> Habit of conidiomata on branch; <bold>C.</bold> Transverse section through conidioma; <bold>D.</bold> Longitudinal section through conidioma; <bold>E.</bold> Conidiophores and conidiogenous cells; <bold>F.</bold> Conidia. Scale bars: 100 μm (<bold>B–D</bold>); 10 μm (<bold>E, F</bold>).</p></caption><graphic xmlns:xlink="http://www.w3.org/1999/xlink" xlink:href="mycokeys-126-187-g009.jpg" position="float" orientation="portrait" xlink:type="simple" id="oo_1496490.jpg"><uri content-type="original_file" xlink:type="simple">https://binary.pensoft.net/fig/1496490</uri></graphic></fig></tp:treatment-sec><ref-list><ref id="B18"><mixed-citation xmlns:xlink="http://www.w3.org/1999/xlink" xlink:type="simple"><person-group><name name-style="western"><surname>Fan</surname><given-names>XL</given-names></name><name name-style="western"><surname>Bezerra</surname><given-names>JDP</given-names></name><name name-style="western"><surname>Tian</surname><given-names>CM</given-names></name><name name-style="western"><surname>Crous</surname><given-names>PW</given-names></name></person-group> (<year>2020</year>) <article-title><italic><tp:taxon-name><tp:taxon-name-part taxon-name-part-type="genus">Cytospora</tp:taxon-name-part></tp:taxon-name></italic> (<tp:taxon-name><tp:taxon-name-part taxon-name-part-type="order">Diaporthales</tp:taxon-name-part></tp:taxon-name>) in China.</article-title><source>Persoonia</source><volume>45</volume>(<issue>1</issue>): <fpage>1</fpage>–<lpage>45</lpage>. <ext-link xlink:href="10.3767/persoonia.2020.45.01" ext-link-type="doi" xlink:type="simple">https://doi.org/10.3767/persoonia.2020.45.01</ext-link></mixed-citation></ref><ref id="B40"><mixed-citation xmlns:xlink="http://www.w3.org/1999/xlink" xlink:type="simple"><person-group><name name-style="western"><surname>Lin</surname><given-names>L</given-names></name><name name-style="western"><surname>Fan</surname><given-names>XL</given-names></name><name name-style="western"><surname>Groenewald</surname><given-names>JZ</given-names></name><name name-style="western"><surname>Jam</surname><given-names>F</given-names></name><name name-style="western"><surname>Wingfield</surname><given-names>MJ</given-names></name><name name-style="western"><surname>Voglmayr</surname><given-names>H</given-names></name><name name-style="western"><surname>Jaklitsch</surname><given-names>W</given-names></name><name name-style="western"><surname>Castlebury</surname><given-names>LA</given-names></name><name name-style="western"><surname>Tian</surname><given-names>CM</given-names></name><name name-style="western"><surname>Crous</surname><given-names>PW</given-names></name></person-group> (<year>2024</year>) <article-title><italic><tp:taxon-name><tp:taxon-name-part taxon-name-part-type="genus">Cytospora</tp:taxon-name-part></tp:taxon-name></italic>: An important genus of canker pathogens.</article-title><source>Studies in Mycology</source><volume>109</volume>(<issue>1</issue>): <fpage>323</fpage>–<lpage>401</lpage>. <ext-link xlink:href="10.3114/sim.2024.109.05" ext-link-type="doi" xlink:type="simple">https://doi.org/10.3114/sim.2024.109.05</ext-link></mixed-citation></ref></ref-list></tp:taxon-treatment>
