# Supplementary material for: ﻿New species and records of Cytospora (Cytosporaceae, Diaporthales) from tree branches in Hebei Province, China
Source: MycoKeys. 2025 Dec 19;126:187–212. doi: 10.3897/mycokeys.126.175474 (PMC12743252; doi:10.3897/mycokeys.126.175474)
Supplement: Supplementary material 2 — Strains of Cytospora used in the molecular analyses in the Chrysosperma SC [file mycokeys-126-187-s002.xlsx]

## Sheet: 可见外群版
Cytospora ailanthicola	CFCC 89970*	MH933618	MH933526	MH933592	MH933494	MH933565
Cytospora ailanthicola	CFCC 58712	PQ778497	PV454710	PV461889	PV467118	PV467242
Cytospora ailanthicola	CFCC 58713	PQ778498	PV454711	PV461890	PV467119	PV467243
Cytospora ailanthicola	CFCC 71105	PQ778508	PV454719	PV461900	PV467129	PV467253
Cytospora chrysosperma	CBS 120.83	PP988773	PQ074626	PQ074942	PQ074304	PQ075255
Cytospora chrysosperma	CBS 197.50*	PP988777	PQ074630	PQ074946	PQ074308	PQ075259
Cytospora eastringensis	CFCC 58222*	PP988818	NA	PQ074980	PQ074346	NA
Cytospora guyuanensis	CFCC 55855*	PP988853	NA	PQ075011	PQ074378	PQ075323
Cytospora hejingensis	CFCC 59571*	PP060455	PP059657	PP059663	PP059667	PP059673
Cytospora joaquinensis	CBS 144235	MG971895	MG972044	NA	MG971605	NA
Cytospora longistiolata	MFLUCC 16-0628	KY417734	KY417700	KY417802	NA	NA
Cytospora melnikii	CFCC 89984	MH933644	MH933551	MH933609	MH933515	MH933580
Cytospora neolhasaensis	CFCC 58706*	PP988902	PQ074732	PQ075052	PQ074425	PQ075365
Cytospora neolhasaensis	CFCC 58862*	PQ778576	PV454777	PV461963	PV467192	PV467315
Cytospora nobilis	CFCC 58227	PP988928	PQ074756	PQ075075	PQ074449	PQ075389
Cytospora nobilis	CFCC 58228	PP988929	PQ074757	PQ075076	PQ074450	PQ075390
Cytospora nobilis	CFCC 71102	PQ778577	PV454778	PV461964	PV467193	PV467316
Cytospora nobilis	CFCC 71414	PQ778578	PV454779	PV461965	PV467194	PV467317
Cytospora pseudochrysosperma	CFCC 54081*	MZ702631	NA	NA	OK303613	OK303680
Cytospora pseudochrysosperma	CFCC 89981*	MH933625	MH933533	MH933597	MH933501	MH933568
Cytospora pseudochrysosperma	CFCC 72617	PV715412	PV702607	PV714134	PV766893	PV745445
Cytospora pseudochrysosperma	CFCC 72613	PV715413	PV702608	PV714135	NA	PV745446
Cytospora rostrata	CFCC 89909*	KR045643	KU711009	KU710974	NA	NA
Cytospora rostrata	CFCC 89910	KR045644	KU711010	KU710975	KU710933	NA
Cytospora salicacearum	MFLUCC 15-0509*	KY417746	KY417712	KY417814	NA	NA
Cytospora salicina	CBS 507.77	PP988981	PQ074804	PQ075122	PQ074497	PQ075435
Cytospora salicina	MFLUCC 15-0862*	KY417750	KY417716	KY417818	NA	NA
Cytospora sinensis	CFCC 58231	PP988995	PQ074818	PQ075136	PQ074510	PQ075449
Cytospora sinensis	CFCC 58235*	PP988997	PQ074820	PQ075138	PQ074512	PQ075451
Cytospora sophoriopsis	CFCC 58464	PP989009	PQ074831	PQ075150	PQ074524	PQ075461
Cytospora suecica	CBS 450.51*	PP989015	PQ074834	PQ075156	PQ074530	PQ075467
Cytospora tritici	CBS 118561	PP989038	PQ074856	PQ075175	PQ074549	PQ075486
Cytospora tritici	CBS 118563	PP989039	PQ074857	PQ075176	PQ074550	PQ075487
Cytospora yakimana	CBS 149297*	OM976602	ON012555	ON045093	ON012569	ON086750
Cytospora brunnea	CFCC 71082*	PQ778532	PV454738	PV461923	PV467153	PV467277
Cytospora viticola	CBS 141605	PP989058	PQ074868	PQ075185	PQ074562	PQ075497

## Sheet: 文章版 36
Species	Strain numbers	GenBank accession numbers
		ITS	act	rpb2	tef1-α	tub2
C. ailanthicola	CFCC 58712	PQ778497	PV454710	PV461889	PV467118	PV467242
C. ailanthicola	CFCC 58713	PQ778498	PV454711	PV461890	PV467119	PV467243
C. ailanthicola	CFCC 71105	PQ778508	PV454719	PV461900	PV467129	PV467253
C. brunnea	CFCC 71082*	PQ778532	PV454738	PV461923	PV467153	PV467277
C. chrysosperma	CBS 120.83	PP988773	PQ074626	PQ074942	PQ074304	PQ075255
C. chrysosperma	CBS 197.50*	PP988777	PQ074630	PQ074946	PQ074308	PQ075259
C. eastringensis	CFCC 58222*	PP988818	NA	PQ074980	PQ074346	NA
C. guyuanensis	CFCC 55855*	PP988853	NA	PQ075011	PQ074378	PQ075323
C. hejingensis	CFCC 59571*	PP060455	PP059657	PP059663	PP059667	PP059673
C. joaquinensis	CBS 144235	MG971895	MG972044	NA	MG971605	NA
C. longistiolata	MFLUCC 16-0628	KY417734	KY417700	KY417802	NA	NA
C. melnikii	CFCC 89984	MH933644	MH933551	MH933609	MH933515	MH933580
C. neolhasaensis	CFCC 58706*	PP988902	PQ074732	PQ075052	PQ074425	PQ075365
C. neolhasaensis	CFCC 58862*	PQ778576	PV454777	PV461963	PV467192	PV467315
C. nobilis	CFCC 58227	PP988928	PQ074756	PQ075075	PQ074449	PQ075389
C. nobilis	CFCC 58228	PP988929	PQ074757	PQ075076	PQ074450	PQ075390
C. nobilis	CFCC 71102	PQ778577	PV454778	PV461964	PV467193	PV467316
C. nobilis	CFCC 71414	PQ778578	PV454779	PV461965	PV467194	PV467317
C. pseudochrysosperma	CFCC 54081*	MZ702631	NA	NA	OK303613	OK303680
C. pseudochrysosperma	CFCC 89981*	MH933625	MH933533	MH933597	MH933501	MH933568
C. pseudochrysosperma	CFCC 72617	PV715412	PV702607	PV714134	PV766893	PV745445
C. pseudochrysosperma	CFCC 72613	PV715413	PV702608	PV714135	NA	PV745446
C. rostrata	CFCC 89909*	KR045643	KU711009	KU710974	NA	NA
C. rostrata	CFCC 89910	KR045644	KU711010	KU710975	KU710933	NA
C. salicacearum	MFLUCC 15-0509*	KY417746	KY417712	KY417814	NA	NA
C. salicina	CBS 507.77	PP988981	PQ074804	PQ075122	PQ074497	PQ075435
C. salicina	MFLUCC 15-0862*	KY417750	KY417716	KY417818	NA	NA
C. sinensis	CFCC 58231	PP988995	PQ074818	PQ075136	PQ074510	PQ075449
C. sinensis	CFCC 58235*	PP988997	PQ074820	PQ075138	PQ074512	PQ075451
C. sophoriopsis	CFCC 58464	PP989009	PQ074831	PQ075150	PQ074524	PQ075461
C. suecica	CBS 450.51*	PP989015	PQ074834	PQ075156	PQ074530	PQ075467
C. tritici	CBS 118561	PP989038	PQ074856	PQ075175	PQ074549	PQ075486
C. tritici	CBS 118563	PP989039	PQ074857	PQ075176	PQ074550	PQ075487
C. viticola	CBS 141605	PP989058	PQ074868	PQ075185	PQ074562	PQ075497
C. yakimana	CBS 149297*	OM976602	ON012555	ON045093	ON012569	ON086750
