# Supplementary material for: ﻿New species and records of Cytospora (Cytosporaceae, Diaporthales) from tree branches in Hebei Province, China
Source: MycoKeys. 2025 Dec 19;126:187–212. doi: 10.3897/mycokeys.126.175474 (PMC12743252; doi:10.3897/mycokeys.126.175474)
Supplement: Supplementary material 3 — Strains of Cytospora used in the molecular analyses in the Ribis SC [file mycokeys-126-187-s003.xlsx]

## Sheet: 可见外群版
Species	Strain numbers	GenBank accession numbers
		ITS	act	rpb2	tef1-α	tub2
Cytospora. ampla	CFCC 71044*	PQ778509	PV454720	PV461901	PV467130	PV467254
C. ampla	CFCC 71100	PQ778510	PV454721	PV461902	PV467131	PV467255
C. ampla	CFCC 71189*	PQ778511	PV454722	PV461903	PV467132	PV467256
C. ample	CFCC 72627	PV715411	PV702606	PV714133	PV766892	PV745444
C. ample	CFCC 72603*	PV715414	PV702609	NA	PV766894	NA
C. ample	CFCC 72604	PV715416	NA	NA	PV766896	NA
C. annulata	CBS 118089	PP988738	PQ074598	PQ074911	PQ074273	PQ075228
C. auerswaldii	CBS 153.29	PP988740	PQ074600	PQ074913	PQ074275	PQ075230
C. betulae	CBS 141622*	PP988752	PQ074610	PQ074922	PQ074284	PQ075236
C. carbonacea	CFCC 89947	KR045622	KP310842	KU710950	KP310855	KP310825
C. chungenii	CFCC 71027*	PQ778534	PV454740	PV461925	PV467155	PV467279
C. chungenii	CFCC 71310*	PQ778535	PV454741	PV461926	PV467156	PV467280
C. coryli	CFCC 53162*	MN854450	NA	MN850751	MN850758	MN861120
C. crataegina	CFCC 56027*	PP988791	PQ074642	PQ074958	PQ074321	PQ075271
C. crataegina	CFCC 56029	PP988793	PQ074644	PQ074960	PQ074323	PQ075273
C. diminuta	CFCC 71034*	PQ778540	PV454746	PV461931	PV467161	PV467285
C. diminuta	CFCC 71312*	PQ778541	PV454747	PV461932	PV467162	PV467286
C. elaeagni	CFCC 58241	PP988819	PQ074661	PQ074981	PQ074347	NA
C. euonymicola	CFCC 50499*	MH933628	MH933535	MH933598	MH933503	MH933570
C. fengtaiensis	CFCC 59449*	OR826167	OR832000	OR832022	OR832044	OR832064
C. fugax	CBS 203.42*	PP988848	PQ074686	PQ075006	NA	PQ075318
C. fugax	CFCC 71307	PQ778546	PV454752	PV461937	PV467167	PV467291
C. gigaloculata	CFCC 89620*	KR045628	KU710997	KU710957	KU710920	KR045669
C. gigaloculata	CFCC 71097	PQ778547	PV454753	PV461938	PV467168	PV467292
C. gigaloculata	CFCC 71098	PQ778548	PV454754	PV461939	PV467169	PV467293
C. globosa	CBS 118976	PP988851	PQ074689	PQ075009	PQ074376	PQ075321
C. globosa	MFLUCC 16-1153*	MT177935	NA	MT432212	MT454016	NA
C. haidianensis	CFCC 54057*	MT360042	MT363979	MT363988	MT363998	MT364008
C. hebeiensis	CFCC 72601*	PV715410	PV702605	PV714132	PV766891	PV745443
C. hippophaes	CBS 259.88	PP988856	NA	PQ075014	PQ074381	PQ075326
C. hippophaes	CFCC 58943	PP988858	PQ074692	PQ075016	PQ074383	PQ075327
C. hippophaes	CFCC 71064	PQ778552	NA	PV461943	PV467172	PV467297
C. iranica	IRAN 4200C*	MW295652	MZ014512	MW824359	MW394146	NA
C. juniperina	CFCC 50501*	MH933632	MH933539	MH933602	MH933507	NA
C. leucosperma	CBS 109491	PP988884	PQ074714	PQ075035	PQ074407	PQ075347
C. lhasaensis	CFCC 59094*	OR769863	OR767319	OR767333	OR767359	OR767347
C. lhasaensis	CFCC 71113	PQ778558	PV454762	PV461949	PV467178	PV467301
C. linzhiensis	CFCC 71045*	PQ778562	PV454765	PV461952	PV467181	PV467304
C. linzhiensis	CFCC 71179*	PQ778563	PV454766	PV461953	PV467182	PV467305
C. longispora	CBS 144236*	MG971905	MG972054	NA	MG971615	NA
C. macropycnidia	CBS 149338*	OP038094	OP003977	OP095265	OP106954	OP079909
C. malvicolor	CFCC 56567*	PP988915	PQ074744	PQ075063	PQ074438	PQ075377
C. malvicolor	CFCC 56577*	PP988916	PQ074745	PQ075064	PQ074439	PQ075378
C. mougeotii	CBS 198.50	PP988918	PQ074747	PQ075066	PQ074441	PQ075380
C. piceae	CFCC 52841*	MH820398	MH820406	MH820395	MH820402	MH820387
C. pinastri	CBS 113.81	PP988941	PQ074768	PQ075087	PQ074461	PQ075401
C. platycladicola	CFCC 50038*	KT222840	MH933555	MH933613	MH933519	MH933584
C. populina	CFCC 89644*	KF765686	KU711007	KU710969	KU710930	KR045681
C. populinopsis	CFCC 50032*	MH933648	MH933556	MH933614	MH933520	MH933585
C. prunicola	MFLU 17-0995*	MG742350	MG742353	MG742352	NA	NA
C. qinghaiensis	CFCC 50026*	KP281267	KP310843	KU710972	KP310856	KP310826
C. qingshuiensis	CFCC 56268*	PP988956	PQ074782	PQ075099	NA	NA
C. qingshuiensis	CFCC 56349*	PP988957	PQ074783	PQ075100	PQ074474	PQ075415
C. qingshuiensis	ZHKUCC 23-0978	PP829299	PP850109	PP839460	NA	PP839451
C. ribis	CBS 187.36	PP988963	PQ074788	PQ075106	PQ074480	PQ075420
C. rosigena	MFLUCC 18-0921	MN879872	NA	NA	NA	NA
C. saccardoi	CBS 109752R	PP988975	NA	NA	PQ074492	PQ075430
C. sanbaensis	CFCC 58242*	PP988983	PQ074806	PQ075124	PQ074499	PQ075437
C. schulzeri	MFLUCC 15-0507*	KY417740	KY417706	KY417808	NA	NA
C. shaanxiensis	CFCC 56032*	PP988987	PQ074810	PQ075128	PQ074502	PQ075441
C. sidaohensis	CFCC 56042*	PP988992	PQ074815	PQ075133	PQ074507	PQ075446
C. songshanensis	CFCC 56351*	PP989006	PQ074828	PQ075147	PQ074521	PQ075459
C. sophorae	CFCC 50048	MH820401	MH820409	MH820397	MH820405	MH820390
C. sophorae	CFCC 89598	KR045654	KU711018	KU710985	KU710941	KR045695
C. sophoricola	CFCC 89595*	KR045655	KU711019	KU710986	KU710942	KR045696
C. sophoricola	CFCC 72610	PV715409	PV702604	PV714131	PV766890	PV745442
C. sorbariae	CFCC 56025*	PP988788	PQ074639	PQ074955	PQ074318	PQ075268
C. sorbariae	CFCC 59445*	OR826176	OR832009	OR832031	OR832053	OR832073
C. sorbariae	CFCC 72609	PV715417	NA	NA	NA	PV745448
C. tanaitica	MFLUCC 14-1057*	KT459411	KT459413	NA	NA	NA
C. tetraspora	CFCC 55847*	PP989021	PQ074840	PQ075162	PQ074536	PQ075473
C. tetraspora	CFCC 56279*	PP989023	PQ074842	PQ075164	PQ074538	PQ075475
C. ulmi	MFLUCC 15-0863*	KY417759	KY417725	KY417827	NA	NA
C. ulmicola	MFLUCC 18-1227*	MH940220	MH940216	NA	NA	NA
C. verrucosa	CFCC 53157 *	MW418408	NA	MW422911	MW422923	MW422935
C. washingtonensis	CBS 141619*	PP989065	PQ074874	PQ075192	PQ074569	PQ075502
C. xinjiangensis	CFCC 53183*	MK673065	MK673035	MK673005	MK672952	MK672981
C. yinchuanensis	CFCC 50040*	KR045649	KU711013	KU710980	KU710936	KR045690
C. yinchuanensis	CFCC 50042*	KR045650	KU711014	KU710981	KU710937	KR045691
C. yinchuanensis	CFCC 72611	PV715415	PV702610	NA	PV766895	PV745447
C. yinchuanensis	CFCC 72612	PV715418	NA	NA	NA	NA
C. yingmeiae	CFCC 71203*	PQ778629	PV454829	PV462013	PV467238	PV467361
C. yingmeiae	CFCC 71308*	PQ778630	PV454830	NA	PV467239	NA
C. zhaitangensis	CFCC 56227*	OQ344750	OQ410623	OQ398733	OQ398760	OQ398789
C. zhaitangensis	CFCC 58608	PP989073	PQ074882	PQ075199	PQ074577	PQ075509
C. donglingensis	CFCC 53159*	MW418412	MW422903	MW422915	MW422927	MW422939
C. viticola	CBS 141605	PP989058	PQ074868	PQ075185	PQ074562	PQ075497

## Sheet: 文章版 87
Species	Strain numbers	GenBank accession numbers
		ITS	act	rpb2	tef1-α	tub2
Cytospora ampla	CFCC 71044*	PQ778509	PV454720	PV461901	PV467130	PV467254
C. ampla	CFCC 71100	PQ778510	PV454721	PV461902	PV467131	PV467255
C. ampla	CFCC 71189*	PQ778511	PV454722	PV461903	PV467132	PV467256
C. ample	CFCC 72627	PV715411	PV702606	PV714133	PV766892	PV745444
C. ample	CFCC 72603*	PV715414	PV702609	NA	PV766894	NA
C. ample	CFCC 72604	PV715416	NA	NA	PV766896	NA
C. annulata	CBS 118089	PP988738	PQ074598	PQ074911	PQ074273	PQ075228
C. auerswaldii	CBS 153.29	PP988740	PQ074600	PQ074913	PQ074275	PQ075230
C. betulae	CBS 141622*	PP988752	PQ074610	PQ074922	PQ074284	PQ075236
C. carbonacea	CFCC 89947	KR045622	KP310842	KU710950	KP310855	KP310825
C. chungenii	CFCC 71027*	PQ778534	PV454740	PV461925	PV467155	PV467279
C. chungenii	CFCC 71310*	PQ778535	PV454741	PV461926	PV467156	PV467280
C. coryli	CFCC 53162*	MN854450	NA	MN850751	MN850758	MN861120
C. crataegina	CFCC 56027*	PP988791	PQ074642	PQ074958	PQ074321	PQ075271
C. crataegina	CFCC 56029	PP988793	PQ074644	PQ074960	PQ074323	PQ075273
C. diminuta	CFCC 71034*	PQ778540	PV454746	PV461931	PV467161	PV467285
C. diminuta	CFCC 71312*	PQ778541	PV454747	PV461932	PV467162	PV467286
C. donglingensis	CFCC 53159*	MW418412	MW422903	MW422915	MW422927	MW422939
C. elaeagni	CFCC 58241	PP988819	PQ074661	PQ074981	PQ074347	NA
C. euonymicola	CFCC 50499*	MH933628	MH933535	MH933598	MH933503	MH933570
C. fengtaiensis	CFCC 59449*	OR826167	OR832000	OR832022	OR832044	OR832064
C. fugax	CBS 203.42*	PP988848	PQ074686	PQ075006	NA	PQ075318
C. fugax	CFCC 71307	PQ778546	PV454752	PV461937	PV467167	PV467291
C. gigaloculata	CFCC 89620*	KR045628	KU710997	KU710957	KU710920	KR045669
C. gigaloculata	CFCC 71097	PQ778547	PV454753	PV461938	PV467168	PV467292
C. gigaloculata	CFCC 71098	PQ778548	PV454754	PV461939	PV467169	PV467293
C. globosa	CBS 118976	PP988851	PQ074689	PQ075009	PQ074376	PQ075321
C. globosa	MFLUCC 16-1153*	MT177935	NA	MT432212	MT454016	NA
C. haidianensis	CFCC 54057*	MT360042	MT363979	MT363988	MT363998	MT364008
C. hebeiensis	CFCC 72601*	PV715410	PV702605	PV714132	PV766891	PV745443
C. hippophaes	CBS 259.88	PP988856	NA	PQ075014	PQ074381	PQ075326
C. hippophaes	CFCC 58943	PP988858	PQ074692	PQ075016	PQ074383	PQ075327
C. hippophaes	CFCC 71064	PQ778552	NA	PV461943	PV467172	PV467297
C. iranica	IRAN 4200C*	MW295652	MZ014512	MW824359	MW394146	NA
C. juniperina	CFCC 50501*	MH933632	MH933539	MH933602	MH933507	NA
C. leucosperma	CBS 109491	PP988884	PQ074714	PQ075035	PQ074407	PQ075347
C. lhasaensis	CFCC 59094*	OR769863	OR767319	OR767333	OR767359	OR767347
C. lhasaensis	CFCC 71113	PQ778558	PV454762	PV461949	PV467178	PV467301
C. linzhiensis	CFCC 71045*	PQ778562	PV454765	PV461952	PV467181	PV467304
C. linzhiensis	CFCC 71179*	PQ778563	PV454766	PV461953	PV467182	PV467305
C. longispora	CBS 144236*	MG971905	MG972054	NA	MG971615	NA
C. macropycnidia	CBS 149338*	OP038094	OP003977	OP095265	OP106954	OP079909
C. malvicolor	CFCC 56567*	PP988915	PQ074744	PQ075063	PQ074438	PQ075377
C. malvicolor	CFCC 56577*	PP988916	PQ074745	PQ075064	PQ074439	PQ075378
C. mougeotii	CBS 198.50	PP988918	PQ074747	PQ075066	PQ074441	PQ075380
C. piceae	CFCC 52841*	MH820398	MH820406	MH820395	MH820402	MH820387
C. pinastri	CBS 113.81	PP988941	PQ074768	PQ075087	PQ074461	PQ075401
C. platycladicola	CFCC 50038*	KT222840	MH933555	MH933613	MH933519	MH933584
C. populina	CFCC 89644*	KF765686	KU711007	KU710969	KU710930	KR045681
C. populinopsis	CFCC 50032*	MH933648	MH933556	MH933614	MH933520	MH933585
C. prunicola	MFLU 17-0995*	MG742350	MG742353	MG742352	NA	NA
C. qinghaiensis	CFCC 50026*	KP281267	KP310843	KU710972	KP310856	KP310826
C. qingshuiensis	CFCC 56268*	PP988956	PQ074782	PQ075099	NA	NA
C. qingshuiensis	CFCC 56349*	PP988957	PQ074783	PQ075100	PQ074474	PQ075415
C. qingshuiensis	ZHKUCC 23-0978	PP829299	PP850109	PP839460	NA	PP839451
C. ribis	CBS 187.36	PP988963	PQ074788	PQ075106	PQ074480	PQ075420
C. rosigena	MFLUCC 18-0921	MN879872	NA	NA	NA	NA
C. saccardoi	CBS 109752R	PP988975	NA	NA	PQ074492	PQ075430
C. sanbaensis	CFCC 58242*	PP988983	PQ074806	PQ075124	PQ074499	PQ075437
C. schulzeri	MFLUCC 15-0507*	KY417740	KY417706	KY417808	NA	NA
C. shaanxiensis	CFCC 56032*	PP988987	PQ074810	PQ075128	PQ074502	PQ075441
C. sidaohensis	CFCC 56042*	PP988992	PQ074815	PQ075133	PQ074507	PQ075446
C. songshanensis	CFCC 56351*	PP989006	PQ074828	PQ075147	PQ074521	PQ075459
C. sophorae	CFCC 50048	MH820401	MH820409	MH820397	MH820405	MH820390
C. sophorae	CFCC 89598	KR045654	KU711018	KU710985	KU710941	KR045695
C. sophoricola	CFCC 89595*	KR045655	KU711019	KU710986	KU710942	KR045696
C. sophoricola	CFCC 72610	PV715409	PV702604	PV714131	PV766890	PV745442
C. sorbariae	CFCC 56025*	PP988788	PQ074639	PQ074955	PQ074318	PQ075268
C. sorbariae	CFCC 59445*	OR826176	OR832009	OR832031	OR832053	OR832073
C. sorbariae	CFCC 72609	PV715417	NA	NA	NA	PV745448
C. tanaitica	MFLUCC 14-1057*	KT459411	KT459413	NA	NA	NA
C. tetraspora	CFCC 55847*	PP989021	PQ074840	PQ075162	PQ074536	PQ075473
C. tetraspora	CFCC 56279*	PP989023	PQ074842	PQ075164	PQ074538	PQ075475
C. ulmi	MFLUCC 15-0863*	KY417759	KY417725	KY417827	NA	NA
C. ulmicola	MFLUCC 18-1227*	MH940220	MH940216	NA	NA	NA
C. verrucosa	CFCC 53157 *	MW418408	NA	MW422911	MW422923	MW422935
C. viticola	CBS 141605	PP989058	PQ074868	PQ075185	PQ074562	PQ075497
C. washingtonensis	CBS 141619*	PP989065	PQ074874	PQ075192	PQ074569	PQ075502
C. xinjiangensis	CFCC 53183*	MK673065	MK673035	MK673005	MK672952	MK672981
C. yinchuanensis	CFCC 50040*	KR045649	KU711013	KU710980	KU710936	KR045690
C. yinchuanensis	CFCC 50042*	KR045650	KU711014	KU710981	KU710937	KR045691
C. yinchuanensis	CFCC 72611	PV715415	PV702610	NA	PV766895	PV745447
C. yinchuanensis	CFCC 72612	PV715418	NA	NA	NA	NA
C. yingmeiae	CFCC 71203*	PQ778629	PV454829	PV462013	PV467238	PV467361
C. yingmeiae	CFCC 71308*	PQ778630	PV454830	NA	PV467239	NA
C. zhaitangensis	CFCC 56227*	OQ344750	OQ410623	OQ398733	OQ398760	OQ398789
C. zhaitangensis	CFCC 58608	PP989073	PQ074882	PQ075199	PQ074577	PQ075509
